# Supplementary material for: Profiling and Co-expression Network Analysis of Learned Helplessness Regulated mRNAs and lncRNAs in the Mouse Hippocampus
Source: Front Mol Neurosci. 2018 Jan 11;10:454. doi: 10.3389/fnmol.2017.00454 (PMC5768633; doi:10.3389/fnmol.2017.00454)
Supplement: Supplementary file 1 [file Table_1.xlsx]

## Sheet: LH verus Ctrl 
Supplementary Table S1a. A list of the co-expressed lncRNAs and mRNAs in LH vs. Ctrl comparison.
SUID	Interaction	Name	Selected	Shared interaction	Shared name
677	interacts with	Snhg6 (interacts with) Fbxl22	FALSE	interacts with	Snhg6 (interacts with) Fbxl22
678	interacts with	Snhg6 (interacts with) Rgcc	FALSE	interacts with	Snhg6 (interacts with) Rgcc
679	interacts with	Snhg6 (interacts with) Strn	FALSE	interacts with	Snhg6 (interacts with) Strn
680	interacts with	Snhg6 (interacts with) Per2	FALSE	interacts with	Snhg6 (interacts with) Per2
681	interacts with	Snhg6 (interacts with) Sdhaf3	FALSE	interacts with	Snhg6 (interacts with) Sdhaf3
682	interacts with	Snhg6 (interacts with) Recql4	FALSE	interacts with	Snhg6 (interacts with) Recql4
683	interacts with	Snhg6 (interacts with) Dnajc21	FALSE	interacts with	Snhg6 (interacts with) Dnajc21
684	interacts with	Snhg6 (interacts with) Dazap1	FALSE	interacts with	Snhg6 (interacts with) Dazap1
685	interacts with	Snhg6 (interacts with) Gm3194	FALSE	interacts with	Snhg6 (interacts with) Gm3194
686	interacts with	Snhg6 (interacts with) Dennd6b	FALSE	interacts with	Snhg6 (interacts with) Dennd6b
687	interacts with	Snhg6 (interacts with) Aimp1	FALSE	interacts with	Snhg6 (interacts with) Aimp1
688	interacts with	Snhg6 (interacts with) Tnfrsf13b	FALSE	interacts with	Snhg6 (interacts with) Tnfrsf13b
689	interacts with	Snhg6 (interacts with) Angptl7	FALSE	interacts with	Snhg6 (interacts with) Angptl7
690	interacts with	Snhg6 (interacts with) Hnrnpll	FALSE	interacts with	Snhg6 (interacts with) Hnrnpll
691	interacts with	Snhg6 (interacts with) Col22a1	FALSE	interacts with	Snhg6 (interacts with) Col22a1
692	interacts with	Snhg6 (interacts with) BC048403	FALSE	interacts with	Snhg6 (interacts with) BC048403
693	interacts with	Snhg6 (interacts with) Arvcf	FALSE	interacts with	Snhg6 (interacts with) Arvcf
694	interacts with	Snhg6 (interacts with) Pla2g4c	FALSE	interacts with	Snhg6 (interacts with) Pla2g4c
695	interacts with	Snhg6 (interacts with) Cenpw	FALSE	interacts with	Snhg6 (interacts with) Cenpw
696	interacts with	Snhg6 (interacts with) Mcm8	FALSE	interacts with	Snhg6 (interacts with) Mcm8
697	interacts with	Snhg6 (interacts with) Kcnk5	FALSE	interacts with	Snhg6 (interacts with) Kcnk5
698	interacts with	Snhg6 (interacts with) Lcor	FALSE	interacts with	Snhg6 (interacts with) Lcor
699	interacts with	Snhg6 (interacts with) Sec61b	FALSE	interacts with	Snhg6 (interacts with) Sec61b
700	interacts with	Snhg6 (interacts with) Leo1	FALSE	interacts with	Snhg6 (interacts with) Leo1
701	interacts with	Snhg6 (interacts with) Ndufb3	FALSE	interacts with	Snhg6 (interacts with) Ndufb3
702	interacts with	Snhg6 (interacts with) Spi1	FALSE	interacts with	Snhg6 (interacts with) Spi1
703	interacts with	Snhg6 (interacts with) Whsc1	FALSE	interacts with	Snhg6 (interacts with) Whsc1
704	interacts with	Snhg6 (interacts with) Atp8b1	FALSE	interacts with	Snhg6 (interacts with) Atp8b1
705	interacts with	Snhg6 (interacts with) Ifitm1	FALSE	interacts with	Snhg6 (interacts with) Ifitm1
706	interacts with	Snhg6 (interacts with) Snrpe	FALSE	interacts with	Snhg6 (interacts with) Snrpe
707	interacts with	Snhg6 (interacts with) Gtf2ird2	FALSE	interacts with	Snhg6 (interacts with) Gtf2ird2
708	interacts with	Snhg6 (interacts with) Pdia5	FALSE	interacts with	Snhg6 (interacts with) Pdia5
709	interacts with	Snhg6 (interacts with) Zfp111	FALSE	interacts with	Snhg6 (interacts with) Zfp111
710	interacts with	Snhg6 (interacts with) Cfdp1	FALSE	interacts with	Snhg6 (interacts with) Cfdp1
711	interacts with	Snhg6 (interacts with) Fgd2	FALSE	interacts with	Snhg6 (interacts with) Fgd2
712	interacts with	Snhg6 (interacts with) Smyd2	FALSE	interacts with	Snhg6 (interacts with) Smyd2
713	interacts with	Snhg6 (interacts with) Sync	FALSE	interacts with	Snhg6 (interacts with) Sync
714	interacts with	Snhg6 (interacts with) Aggf1	FALSE	interacts with	Snhg6 (interacts with) Aggf1
715	interacts with	Snhg6 (interacts with) Pycard	FALSE	interacts with	Snhg6 (interacts with) Pycard
716	interacts with	Snhg6 (interacts with) Tnip2	FALSE	interacts with	Snhg6 (interacts with) Tnip2
717	interacts with	Snhg6 (interacts with) Supt20	FALSE	interacts with	Snhg6 (interacts with) Supt20
718	interacts with	Snhg6 (interacts with) Cntrob	FALSE	interacts with	Snhg6 (interacts with) Cntrob
719	interacts with	Snhg6 (interacts with) Bcdin3d	FALSE	interacts with	Snhg6 (interacts with) Bcdin3d
720	interacts with	Snhg6 (interacts with) Ola1	FALSE	interacts with	Snhg6 (interacts with) Ola1
721	interacts with	Snhg6 (interacts with) Mlycd	FALSE	interacts with	Snhg6 (interacts with) Mlycd
722	interacts with	Snhg6 (interacts with) Smyd5	FALSE	interacts with	Snhg6 (interacts with) Smyd5
723	interacts with	Snhg6 (interacts with) Rbm34	FALSE	interacts with	Snhg6 (interacts with) Rbm34
724	interacts with	Snhg6 (interacts with) Degs2	FALSE	interacts with	Snhg6 (interacts with) Degs2
725	interacts with	Snhg6 (interacts with) Tex30	FALSE	interacts with	Snhg6 (interacts with) Tex30
726	interacts with	Snhg6 (interacts with) Scube2	FALSE	interacts with	Snhg6 (interacts with) Scube2
727	interacts with	Snhg6 (interacts with) Pex1	FALSE	interacts with	Snhg6 (interacts with) Pex1
728	interacts with	Snhg6 (interacts with) Dpy19l1	FALSE	interacts with	Snhg6 (interacts with) Dpy19l1
729	interacts with	Snhg6 (interacts with) Mgat4c	FALSE	interacts with	Snhg6 (interacts with) Mgat4c
730	interacts with	Snhg6 (interacts with) Pold2	FALSE	interacts with	Snhg6 (interacts with) Pold2
731	interacts with	Slmapos2 (interacts with) Psmd13	FALSE	interacts with	Slmapos2 (interacts with) Psmd13
732	interacts with	Slmapos2 (interacts with) 2700094K13Rik	FALSE	interacts with	Slmapos2 (interacts with) 2700094K13Rik
733	interacts with	Slmapos2 (interacts with) Abcd2	FALSE	interacts with	Slmapos2 (interacts with) Abcd2
734	interacts with	Slmapos2 (interacts with) Esf1	FALSE	interacts with	Slmapos2 (interacts with) Esf1
735	interacts with	Slmapos2 (interacts with) Kctd20	FALSE	interacts with	Slmapos2 (interacts with) Kctd20
736	interacts with	Slmapos2 (interacts with) Utp6	FALSE	interacts with	Slmapos2 (interacts with) Utp6
737	interacts with	Slmapos2 (interacts with) Cabp1	FALSE	interacts with	Slmapos2 (interacts with) Cabp1
738	interacts with	Slmapos2 (interacts with) Pnpla8	FALSE	interacts with	Slmapos2 (interacts with) Pnpla8
739	interacts with	Slmapos2 (interacts with) Tpd52	FALSE	interacts with	Slmapos2 (interacts with) Tpd52
740	interacts with	Slmapos2 (interacts with) Sptssa	FALSE	interacts with	Slmapos2 (interacts with) Sptssa
741	interacts with	Slmapos2 (interacts with) Lrrc24	FALSE	interacts with	Slmapos2 (interacts with) Lrrc24
742	interacts with	Slmapos2 (interacts with) Cenpw	FALSE	interacts with	Slmapos2 (interacts with) Cenpw
743	interacts with	Slmapos2 (interacts with) Fam71d	FALSE	interacts with	Slmapos2 (interacts with) Fam71d
744	interacts with	Slmapos2 (interacts with) Rab39	FALSE	interacts with	Slmapos2 (interacts with) Rab39
745	interacts with	Slmapos2 (interacts with) Nemp1	FALSE	interacts with	Slmapos2 (interacts with) Nemp1
746	interacts with	Slmapos2 (interacts with) Gpr139	FALSE	interacts with	Slmapos2 (interacts with) Gpr139
747	interacts with	Slmapos2 (interacts with) Ccdc38	FALSE	interacts with	Slmapos2 (interacts with) Ccdc38
748	interacts with	Slmapos2 (interacts with) Asah1	FALSE	interacts with	Slmapos2 (interacts with) Asah1
749	interacts with	Slmapos2 (interacts with) Mrps5	FALSE	interacts with	Slmapos2 (interacts with) Mrps5
750	interacts with	Slmapos2 (interacts with) Zfp111	FALSE	interacts with	Slmapos2 (interacts with) Zfp111
751	interacts with	Slmapos2 (interacts with) Faf1	FALSE	interacts with	Slmapos2 (interacts with) Faf1
752	interacts with	Slmapos2 (interacts with) Zfp128	FALSE	interacts with	Slmapos2 (interacts with) Zfp128
753	interacts with	Slmapos2 (interacts with) Smyd2	FALSE	interacts with	Slmapos2 (interacts with) Smyd2
754	interacts with	Slmapos2 (interacts with) Lnpk1	FALSE	interacts with	Slmapos2 (interacts with) Lnpk1
755	interacts with	Slmapos2 (interacts with) Tmx1	FALSE	interacts with	Slmapos2 (interacts with) Tmx1
756	interacts with	Slmapos2 (interacts with) Dhx40	FALSE	interacts with	Slmapos2 (interacts with) Dhx40
757	interacts with	Slmapos2 (interacts with) Nfe2l2	FALSE	interacts with	Slmapos2 (interacts with) Nfe2l2
758	interacts with	Slmapos2 (interacts with) Iyd	FALSE	interacts with	Slmapos2 (interacts with) Iyd
759	interacts with	Slmapos2 (interacts with) Gdap1	FALSE	interacts with	Slmapos2 (interacts with) Gdap1
760	interacts with	Slmapos2 (interacts with) Cep55	FALSE	interacts with	Slmapos2 (interacts with) Cep55
761	interacts with	Slmapos2 (interacts with) Zfp780b	FALSE	interacts with	Slmapos2 (interacts with) Zfp780b
762	interacts with	Slmapos2 (interacts with) Ppid	FALSE	interacts with	Slmapos2 (interacts with) Ppid
763	interacts with	Slmapos2 (interacts with) Caml	FALSE	interacts with	Slmapos2 (interacts with) Caml
764	interacts with	Slmapos2 (interacts with) Atraid	FALSE	interacts with	Slmapos2 (interacts with) Atraid
765	interacts with	Slmapos2 (interacts with) Dcst1	FALSE	interacts with	Slmapos2 (interacts with) Dcst1
766	interacts with	Slmapos2 (interacts with) Sil1	FALSE	interacts with	Slmapos2 (interacts with) Sil1
767	interacts with	Slmapos2 (interacts with) Ptp4a1	FALSE	interacts with	Slmapos2 (interacts with) Ptp4a1
768	interacts with	Slmapos2 (interacts with) Dpy19l1	FALSE	interacts with	Slmapos2 (interacts with) Dpy19l1
769	interacts with	Slmapos2 (interacts with) Metap2	FALSE	interacts with	Slmapos2 (interacts with) Metap2
770	interacts with	Slmapos2 (interacts with) Smco3	FALSE	interacts with	Slmapos2 (interacts with) Smco3
771	interacts with	Slmapos2 (interacts with) Hspa4	FALSE	interacts with	Slmapos2 (interacts with) Hspa4
772	interacts with	Slmapos2 (interacts with) Dzip1l	FALSE	interacts with	Slmapos2 (interacts with) Dzip1l
773	interacts with	Slmapos2 (interacts with) Igtp	FALSE	interacts with	Slmapos2 (interacts with) Igtp
774	interacts with	RP24-502E20.5 (interacts with) Prmt6	FALSE	interacts with	RP24-502E20.5 (interacts with) Prmt6
775	interacts with	RP24-502E20.5 (interacts with) Ccdc90b	FALSE	interacts with	RP24-502E20.5 (interacts with) Ccdc90b
776	interacts with	RP24-502E20.5 (interacts with) F2rl2	FALSE	interacts with	RP24-502E20.5 (interacts with) F2rl2
777	interacts with	RP24-502E20.5 (interacts with) AI597479	FALSE	interacts with	RP24-502E20.5 (interacts with) AI597479
778	interacts with	RP24-502E20.5 (interacts with) Olfml2a	FALSE	interacts with	RP24-502E20.5 (interacts with) Olfml2a
779	interacts with	RP24-502E20.5 (interacts with) Ero1lb	FALSE	interacts with	RP24-502E20.5 (interacts with) Ero1lb
780	interacts with	RP24-502E20.5 (interacts with) Tra2a	FALSE	interacts with	RP24-502E20.5 (interacts with) Tra2a
781	interacts with	RP24-502E20.5 (interacts with) Ankrd34b	FALSE	interacts with	RP24-502E20.5 (interacts with) Ankrd34b
782	interacts with	RP24-502E20.5 (interacts with) Ubr1	FALSE	interacts with	RP24-502E20.5 (interacts with) Ubr1
783	interacts with	RP24-502E20.5 (interacts with) Tmem56	FALSE	interacts with	RP24-502E20.5 (interacts with) Tmem56
784	interacts with	RP24-502E20.5 (interacts with) Hibadh	FALSE	interacts with	RP24-502E20.5 (interacts with) Hibadh
785	interacts with	RP24-502E20.5 (interacts with) Capza2	FALSE	interacts with	RP24-502E20.5 (interacts with) Capza2
786	interacts with	RP24-502E20.5 (interacts with) Ctdspl2	FALSE	interacts with	RP24-502E20.5 (interacts with) Ctdspl2
787	interacts with	RP24-502E20.5 (interacts with) Pbx1	FALSE	interacts with	RP24-502E20.5 (interacts with) Pbx1
788	interacts with	RP24-502E20.5 (interacts with) Hgf	FALSE	interacts with	RP24-502E20.5 (interacts with) Hgf
789	interacts with	RP24-502E20.5 (interacts with) Kctd20	FALSE	interacts with	RP24-502E20.5 (interacts with) Kctd20
790	interacts with	RP24-502E20.5 (interacts with) Asf1a	FALSE	interacts with	RP24-502E20.5 (interacts with) Asf1a
791	interacts with	RP24-502E20.5 (interacts with) Fbxo28	FALSE	interacts with	RP24-502E20.5 (interacts with) Fbxo28
792	interacts with	RP24-502E20.5 (interacts with) Hsp90aa1	FALSE	interacts with	RP24-502E20.5 (interacts with) Hsp90aa1
793	interacts with	RP24-502E20.5 (interacts with) Mzt1	FALSE	interacts with	RP24-502E20.5 (interacts with) Mzt1
794	interacts with	RP24-502E20.5 (interacts with) Cntln	FALSE	interacts with	RP24-502E20.5 (interacts with) Cntln
795	interacts with	RP24-502E20.5 (interacts with) Camsap3	FALSE	interacts with	RP24-502E20.5 (interacts with) Camsap3
796	interacts with	RP24-502E20.5 (interacts with) Tc2n	FALSE	interacts with	RP24-502E20.5 (interacts with) Tc2n
797	interacts with	RP24-502E20.5 (interacts with) Capzb	FALSE	interacts with	RP24-502E20.5 (interacts with) Capzb
798	interacts with	RP24-502E20.5 (interacts with) Gtpbp8	FALSE	interacts with	RP24-502E20.5 (interacts with) Gtpbp8
799	interacts with	RP24-502E20.5 (interacts with) Micu2	FALSE	interacts with	RP24-502E20.5 (interacts with) Micu2
800	interacts with	RP24-502E20.5 (interacts with) Zfp677	FALSE	interacts with	RP24-502E20.5 (interacts with) Zfp677
801	interacts with	RP24-502E20.5 (interacts with) Tpd52	FALSE	interacts with	RP24-502E20.5 (interacts with) Tpd52
802	interacts with	RP24-502E20.5 (interacts with) Sptssa	FALSE	interacts with	RP24-502E20.5 (interacts with) Sptssa
803	interacts with	RP24-502E20.5 (interacts with) Dnajc8	FALSE	interacts with	RP24-502E20.5 (interacts with) Dnajc8
804	interacts with	RP24-502E20.5 (interacts with) Lrrn3	FALSE	interacts with	RP24-502E20.5 (interacts with) Lrrn3
805	interacts with	RP24-502E20.5 (interacts with) Ccng1	FALSE	interacts with	RP24-502E20.5 (interacts with) Ccng1
806	interacts with	RP24-502E20.5 (interacts with) Rsf1	FALSE	interacts with	RP24-502E20.5 (interacts with) Rsf1
807	interacts with	RP24-502E20.5 (interacts with) Sec63	FALSE	interacts with	RP24-502E20.5 (interacts with) Sec63
808	interacts with	RP24-502E20.5 (interacts with) Mkks	FALSE	interacts with	RP24-502E20.5 (interacts with) Mkks
809	interacts with	RP24-502E20.5 (interacts with) Trim75	FALSE	interacts with	RP24-502E20.5 (interacts with) Trim75
810	interacts with	RP24-502E20.5 (interacts with) Kpna3	FALSE	interacts with	RP24-502E20.5 (interacts with) Kpna3
811	interacts with	RP24-502E20.5 (interacts with) Uap1	FALSE	interacts with	RP24-502E20.5 (interacts with) Uap1
812	interacts with	RP24-502E20.5 (interacts with) Dis3	FALSE	interacts with	RP24-502E20.5 (interacts with) Dis3
813	interacts with	RP24-502E20.5 (interacts with) Sytl2	FALSE	interacts with	RP24-502E20.5 (interacts with) Sytl2
814	interacts with	RP24-502E20.5 (interacts with) Eif2s1	FALSE	interacts with	RP24-502E20.5 (interacts with) Eif2s1
815	interacts with	RP24-502E20.5 (interacts with) Nefh	FALSE	interacts with	RP24-502E20.5 (interacts with) Nefh
816	interacts with	RP24-502E20.5 (interacts with) Asah1	FALSE	interacts with	RP24-502E20.5 (interacts with) Asah1
817	interacts with	RP24-502E20.5 (interacts with) Cnbp	FALSE	interacts with	RP24-502E20.5 (interacts with) Cnbp
818	interacts with	RP24-502E20.5 (interacts with) Rrm2b	FALSE	interacts with	RP24-502E20.5 (interacts with) Rrm2b
819	interacts with	RP24-502E20.5 (interacts with) Adamts17	FALSE	interacts with	RP24-502E20.5 (interacts with) Adamts17
820	interacts with	RP24-502E20.5 (interacts with) Srsf12	FALSE	interacts with	RP24-502E20.5 (interacts with) Srsf12
821	interacts with	RP24-502E20.5 (interacts with) Tasp1	FALSE	interacts with	RP24-502E20.5 (interacts with) Tasp1
822	interacts with	RP24-502E20.5 (interacts with) Tpp2	FALSE	interacts with	RP24-502E20.5 (interacts with) Tpp2
823	interacts with	RP24-502E20.5 (interacts with) Psmd7	FALSE	interacts with	RP24-502E20.5 (interacts with) Psmd7
824	interacts with	RP24-502E20.5 (interacts with) Mapk4	FALSE	interacts with	RP24-502E20.5 (interacts with) Mapk4
825	interacts with	RP24-502E20.5 (interacts with) Wdr35	FALSE	interacts with	RP24-502E20.5 (interacts with) Wdr35
826	interacts with	RP24-502E20.5 (interacts with) Sucla2	FALSE	interacts with	RP24-502E20.5 (interacts with) Sucla2
827	interacts with	RP24-502E20.5 (interacts with) Trim23	FALSE	interacts with	RP24-502E20.5 (interacts with) Trim23
828	interacts with	RP24-502E20.5 (interacts with) Thumpd3	FALSE	interacts with	RP24-502E20.5 (interacts with) Thumpd3
829	interacts with	RP24-502E20.5 (interacts with) Cacybp	FALSE	interacts with	RP24-502E20.5 (interacts with) Cacybp
830	interacts with	RP24-502E20.5 (interacts with) Phyhipl	FALSE	interacts with	RP24-502E20.5 (interacts with) Phyhipl
831	interacts with	RP24-502E20.5 (interacts with) Dhx40	FALSE	interacts with	RP24-502E20.5 (interacts with) Dhx40
832	interacts with	RP24-502E20.5 (interacts with) Elmod2	FALSE	interacts with	RP24-502E20.5 (interacts with) Elmod2
833	interacts with	RP24-502E20.5 (interacts with) Dek	FALSE	interacts with	RP24-502E20.5 (interacts with) Dek
834	interacts with	RP24-502E20.5 (interacts with) Pdgfc	FALSE	interacts with	RP24-502E20.5 (interacts with) Pdgfc
835	interacts with	RP24-502E20.5 (interacts with) Amotl2	FALSE	interacts with	RP24-502E20.5 (interacts with) Amotl2
836	interacts with	RP24-502E20.5 (interacts with) Zfp770	FALSE	interacts with	RP24-502E20.5 (interacts with) Zfp770
837	interacts with	RP24-502E20.5 (interacts with) Cmpk2	FALSE	interacts with	RP24-502E20.5 (interacts with) Cmpk2
838	interacts with	RP24-502E20.5 (interacts with) Snrpd1	FALSE	interacts with	RP24-502E20.5 (interacts with) Snrpd1
839	interacts with	RP24-502E20.5 (interacts with) Atp6v1h	FALSE	interacts with	RP24-502E20.5 (interacts with) Atp6v1h
840	interacts with	RP24-502E20.5 (interacts with) Ipp	FALSE	interacts with	RP24-502E20.5 (interacts with) Ipp
841	interacts with	RP24-502E20.5 (interacts with) Cycs	FALSE	interacts with	RP24-502E20.5 (interacts with) Cycs
842	interacts with	RP24-502E20.5 (interacts with) Nav2	FALSE	interacts with	RP24-502E20.5 (interacts with) Nav2
843	interacts with	RP24-502E20.5 (interacts with) Tmem126b	FALSE	interacts with	RP24-502E20.5 (interacts with) Tmem126b
844	interacts with	RP24-502E20.5 (interacts with) Ppid	FALSE	interacts with	RP24-502E20.5 (interacts with) Ppid
845	interacts with	RP24-502E20.5 (interacts with) Scfd1	FALSE	interacts with	RP24-502E20.5 (interacts with) Scfd1
846	interacts with	RP24-502E20.5 (interacts with) Lin7c	FALSE	interacts with	RP24-502E20.5 (interacts with) Lin7c
847	interacts with	RP24-502E20.5 (interacts with) Dennd4c	FALSE	interacts with	RP24-502E20.5 (interacts with) Dennd4c
848	interacts with	RP24-502E20.5 (interacts with) Srp9	FALSE	interacts with	RP24-502E20.5 (interacts with) Srp9
849	interacts with	RP24-502E20.5 (interacts with) Dnajc3	FALSE	interacts with	RP24-502E20.5 (interacts with) Dnajc3
850	interacts with	RP24-502E20.5 (interacts with) Pds5b	FALSE	interacts with	RP24-502E20.5 (interacts with) Pds5b
851	interacts with	RP24-502E20.5 (interacts with) Mfsd13b	FALSE	interacts with	RP24-502E20.5 (interacts with) Mfsd13b
852	interacts with	RP24-502E20.5 (interacts with) Akap5	FALSE	interacts with	RP24-502E20.5 (interacts with) Akap5
853	interacts with	RP24-502E20.5 (interacts with) Sfr1	FALSE	interacts with	RP24-502E20.5 (interacts with) Sfr1
854	interacts with	RP24-502E20.5 (interacts with) Csnk1g3	FALSE	interacts with	RP24-502E20.5 (interacts with) Csnk1g3
855	interacts with	RP24-502E20.5 (interacts with) Sil1	FALSE	interacts with	RP24-502E20.5 (interacts with) Sil1
856	interacts with	RP24-502E20.5 (interacts with) Eif5b	FALSE	interacts with	RP24-502E20.5 (interacts with) Eif5b
857	interacts with	RP24-502E20.5 (interacts with) Hook3	FALSE	interacts with	RP24-502E20.5 (interacts with) Hook3
858	interacts with	RP24-502E20.5 (interacts with) Rnf217	FALSE	interacts with	RP24-502E20.5 (interacts with) Rnf217
859	interacts with	RP24-502E20.5 (interacts with) Homer1	FALSE	interacts with	RP24-502E20.5 (interacts with) Homer1
860	interacts with	RP24-502E20.5 (interacts with) Rab5a	FALSE	interacts with	RP24-502E20.5 (interacts with) Rab5a
861	interacts with	RP24-502E20.5 (interacts with) 6030458C11Rik	FALSE	interacts with	RP24-502E20.5 (interacts with) 6030458C11Rik
862	interacts with	RP24-502E20.5 (interacts with) Ptp4a1	FALSE	interacts with	RP24-502E20.5 (interacts with) Ptp4a1
863	interacts with	RP24-502E20.5 (interacts with) Dhrs1	FALSE	interacts with	RP24-502E20.5 (interacts with) Dhrs1
864	interacts with	RP24-502E20.5 (interacts with) 1110008F13Rik	FALSE	interacts with	RP24-502E20.5 (interacts with) 1110008F13Rik
865	interacts with	RP24-502E20.5 (interacts with) Sema3e	FALSE	interacts with	RP24-502E20.5 (interacts with) Sema3e
866	interacts with	RP24-502E20.5 (interacts with) Rev1	FALSE	interacts with	RP24-502E20.5 (interacts with) Rev1
867	interacts with	RP24-502E20.5 (interacts with) Inadl	FALSE	interacts with	RP24-502E20.5 (interacts with) Inadl
868	interacts with	RP24-502E20.5 (interacts with) Sema3d	FALSE	interacts with	RP24-502E20.5 (interacts with) Sema3d
869	interacts with	RP24-502E20.5 (interacts with) Zranb3	FALSE	interacts with	RP24-502E20.5 (interacts with) Zranb3
870	interacts with	RP24-502E20.5 (interacts with) Cep19	FALSE	interacts with	RP24-502E20.5 (interacts with) Cep19
871	interacts with	RP24-502E20.5 (interacts with) Nudt2	FALSE	interacts with	RP24-502E20.5 (interacts with) Nudt2
872	interacts with	RP24-502E20.5 (interacts with) 2610044O15Rik8	FALSE	interacts with	RP24-502E20.5 (interacts with) 2610044O15Rik8
873	interacts with	RP24-502E20.5 (interacts with) Zc3h15	FALSE	interacts with	RP24-502E20.5 (interacts with) Zc3h15
874	interacts with	RP24-502E20.5 (interacts with) Chpt1	FALSE	interacts with	RP24-502E20.5 (interacts with) Chpt1
875	interacts with	RP24-502E20.5 (interacts with) Sema6a	FALSE	interacts with	RP24-502E20.5 (interacts with) Sema6a
876	interacts with	RP24-502E20.5 (interacts with) Papd5	FALSE	interacts with	RP24-502E20.5 (interacts with) Papd5
877	interacts with	RP24-502E20.5 (interacts with) Setd2	FALSE	interacts with	RP24-502E20.5 (interacts with) Setd2
878	interacts with	RP24-502E20.5 (interacts with) Mgme1	FALSE	interacts with	RP24-502E20.5 (interacts with) Mgme1
879	interacts with	RP24-502E20.5 (interacts with) Jmy	FALSE	interacts with	RP24-502E20.5 (interacts with) Jmy
880	interacts with	RP24-502E20.5 (interacts with) Vps37a	FALSE	interacts with	RP24-502E20.5 (interacts with) Vps37a
881	interacts with	RP24-502E20.5 (interacts with) Ptcd2	FALSE	interacts with	RP24-502E20.5 (interacts with) Ptcd2
882	interacts with	RP24-502E20.5 (interacts with) Wdr61	FALSE	interacts with	RP24-502E20.5 (interacts with) Wdr61
883	interacts with	RP24-502E20.5 (interacts with) Tmem42	FALSE	interacts with	RP24-502E20.5 (interacts with) Tmem42
884	interacts with	RP24-502E20.5 (interacts with) Map3k2	FALSE	interacts with	RP24-502E20.5 (interacts with) Map3k2
885	interacts with	RP24-502E20.5 (interacts with) Actr6	FALSE	interacts with	RP24-502E20.5 (interacts with) Actr6
886	interacts with	RP24-502E20.5 (interacts with) Sbspon	FALSE	interacts with	RP24-502E20.5 (interacts with) Sbspon
887	interacts with	RP24-502E20.5 (interacts with) Rnf6	FALSE	interacts with	RP24-502E20.5 (interacts with) Rnf6
888	interacts with	RP24-122D14.3 (interacts with) Cox7b2	FALSE	interacts with	RP24-122D14.3 (interacts with) Cox7b2
889	interacts with	RP24-122D14.3 (interacts with) Zfp992	FALSE	interacts with	RP24-122D14.3 (interacts with) Zfp992
890	interacts with	RP24-122D14.3 (interacts with) Crip3	FALSE	interacts with	RP24-122D14.3 (interacts with) Crip3
891	interacts with	RP24-122D14.3 (interacts with) Nemp1	FALSE	interacts with	RP24-122D14.3 (interacts with) Nemp1
892	interacts with	RP24-122D14.3 (interacts with) Vwa9	FALSE	interacts with	RP24-122D14.3 (interacts with) Vwa9
893	interacts with	RP24-122D14.3 (interacts with) Grm8	FALSE	interacts with	RP24-122D14.3 (interacts with) Grm8
894	interacts with	RP24-122D14.3 (interacts with) Gpc6	FALSE	interacts with	RP24-122D14.3 (interacts with) Gpc6
895	interacts with	RP24-122D14.3 (interacts with) 1700029I15Rik	FALSE	interacts with	RP24-122D14.3 (interacts with) 1700029I15Rik
896	interacts with	RP24-122D14.3 (interacts with) Muc1	FALSE	interacts with	RP24-122D14.3 (interacts with) Muc1
897	interacts with	RP24-122D14.3 (interacts with) Crtc2	FALSE	interacts with	RP24-122D14.3 (interacts with) Crtc2
898	interacts with	RP24-122D14.3 (interacts with) Cep57l1	FALSE	interacts with	RP24-122D14.3 (interacts with) Cep57l1
899	interacts with	RP24-122D14.3 (interacts with) Jup	FALSE	interacts with	RP24-122D14.3 (interacts with) Jup
900	interacts with	RP24-122D14.3 (interacts with) G430095P16Rik	FALSE	interacts with	RP24-122D14.3 (interacts with) G430095P16Rik
901	interacts with	RP24-122D14.3 (interacts with) Rdh12	FALSE	interacts with	RP24-122D14.3 (interacts with) Rdh12
902	interacts with	RP24-122D14.3 (interacts with) 4933428G20Rik	FALSE	interacts with	RP24-122D14.3 (interacts with) 4933428G20Rik
903	interacts with	RP24-122D14.3 (interacts with) Pctp	FALSE	interacts with	RP24-122D14.3 (interacts with) Pctp
904	interacts with	RP24-122D14.3 (interacts with) Dnajc28	FALSE	interacts with	RP24-122D14.3 (interacts with) Dnajc28
905	interacts with	RP24-122D14.3 (interacts with) Oser1	FALSE	interacts with	RP24-122D14.3 (interacts with) Oser1
906	interacts with	RP24-122D14.3 (interacts with) Wdpcp	FALSE	interacts with	RP24-122D14.3 (interacts with) Wdpcp
907	interacts with	RP24-122D14.3 (interacts with) Sema4a	FALSE	interacts with	RP24-122D14.3 (interacts with) Sema4a
908	interacts with	RP24-122D14.3 (interacts with) Neurl2	FALSE	interacts with	RP24-122D14.3 (interacts with) Neurl2
909	interacts with	RP23-116E3.2 (interacts with) Ccdc90b	FALSE	interacts with	RP23-116E3.2 (interacts with) Ccdc90b
910	interacts with	RP23-116E3.2 (interacts with) Rgcc	FALSE	interacts with	RP23-116E3.2 (interacts with) Rgcc
911	interacts with	RP23-116E3.2 (interacts with) Tmigd3	FALSE	interacts with	RP23-116E3.2 (interacts with) Tmigd3
912	interacts with	RP23-116E3.2 (interacts with) Cox7b2	FALSE	interacts with	RP23-116E3.2 (interacts with) Cox7b2
913	interacts with	RP23-116E3.2 (interacts with) Btg3	FALSE	interacts with	RP23-116E3.2 (interacts with) Btg3
914	interacts with	RP23-116E3.2 (interacts with) 2700094K13Rik	FALSE	interacts with	RP23-116E3.2 (interacts with) 2700094K13Rik
915	interacts with	RP23-116E3.2 (interacts with) Abcd2	FALSE	interacts with	RP23-116E3.2 (interacts with) Abcd2
916	interacts with	RP23-116E3.2 (interacts with) Utp6	FALSE	interacts with	RP23-116E3.2 (interacts with) Utp6
917	interacts with	RP23-116E3.2 (interacts with) Cabp1	FALSE	interacts with	RP23-116E3.2 (interacts with) Cabp1
918	interacts with	RP23-116E3.2 (interacts with) Aimp1	FALSE	interacts with	RP23-116E3.2 (interacts with) Aimp1
919	interacts with	RP23-116E3.2 (interacts with) Hivep3	FALSE	interacts with	RP23-116E3.2 (interacts with) Hivep3
920	interacts with	RP23-116E3.2 (interacts with) Zkscan7	FALSE	interacts with	RP23-116E3.2 (interacts with) Zkscan7
921	interacts with	RP23-116E3.2 (interacts with) Chad	FALSE	interacts with	RP23-116E3.2 (interacts with) Chad
922	interacts with	RP23-116E3.2 (interacts with) Tpd52	FALSE	interacts with	RP23-116E3.2 (interacts with) Tpd52
923	interacts with	RP23-116E3.2 (interacts with) Cenpw	FALSE	interacts with	RP23-116E3.2 (interacts with) Cenpw
924	interacts with	RP23-116E3.2 (interacts with) Kcnk5	FALSE	interacts with	RP23-116E3.2 (interacts with) Kcnk5
925	interacts with	RP23-116E3.2 (interacts with) Lcor	FALSE	interacts with	RP23-116E3.2 (interacts with) Lcor
926	interacts with	RP23-116E3.2 (interacts with) Trim75	FALSE	interacts with	RP23-116E3.2 (interacts with) Trim75
927	interacts with	RP23-116E3.2 (interacts with) Nemp1	FALSE	interacts with	RP23-116E3.2 (interacts with) Nemp1
928	interacts with	RP23-116E3.2 (interacts with) Ndufb3	FALSE	interacts with	RP23-116E3.2 (interacts with) Ndufb3
929	interacts with	RP23-116E3.2 (interacts with) Drd1	FALSE	interacts with	RP23-116E3.2 (interacts with) Drd1
930	interacts with	RP23-116E3.2 (interacts with) Gkn3	FALSE	interacts with	RP23-116E3.2 (interacts with) Gkn3
931	interacts with	RP23-116E3.2 (interacts with) Atp8b1	FALSE	interacts with	RP23-116E3.2 (interacts with) Atp8b1
932	interacts with	RP23-116E3.2 (interacts with) Smco4	FALSE	interacts with	RP23-116E3.2 (interacts with) Smco4
933	interacts with	RP23-116E3.2 (interacts with) Ifitm1	FALSE	interacts with	RP23-116E3.2 (interacts with) Ifitm1
934	interacts with	RP23-116E3.2 (interacts with) Vps4b	FALSE	interacts with	RP23-116E3.2 (interacts with) Vps4b
935	interacts with	RP23-116E3.2 (interacts with) Asah1	FALSE	interacts with	RP23-116E3.2 (interacts with) Asah1
936	interacts with	RP23-116E3.2 (interacts with) Krt87	FALSE	interacts with	RP23-116E3.2 (interacts with) Krt87
937	interacts with	RP23-116E3.2 (interacts with) Zfp111	FALSE	interacts with	RP23-116E3.2 (interacts with) Zfp111
938	interacts with	RP23-116E3.2 (interacts with) Faf1	FALSE	interacts with	RP23-116E3.2 (interacts with) Faf1
939	interacts with	RP23-116E3.2 (interacts with) Ppp1r35	FALSE	interacts with	RP23-116E3.2 (interacts with) Ppp1r35
940	interacts with	RP23-116E3.2 (interacts with) Pik3r6	FALSE	interacts with	RP23-116E3.2 (interacts with) Pik3r6
941	interacts with	RP23-116E3.2 (interacts with) Bche	FALSE	interacts with	RP23-116E3.2 (interacts with) Bche
942	interacts with	RP23-116E3.2 (interacts with) Rpl21	FALSE	interacts with	RP23-116E3.2 (interacts with) Rpl21
943	interacts with	RP23-116E3.2 (interacts with) Jade1	FALSE	interacts with	RP23-116E3.2 (interacts with) Jade1
944	interacts with	RP23-116E3.2 (interacts with) Thumpd3	FALSE	interacts with	RP23-116E3.2 (interacts with) Thumpd3
945	interacts with	RP23-116E3.2 (interacts with) Muc1	FALSE	interacts with	RP23-116E3.2 (interacts with) Muc1
946	interacts with	RP23-116E3.2 (interacts with) Gm694	FALSE	interacts with	RP23-116E3.2 (interacts with) Gm694
947	interacts with	RP23-116E3.2 (interacts with) Elmod2	FALSE	interacts with	RP23-116E3.2 (interacts with) Elmod2
948	interacts with	RP23-116E3.2 (interacts with) Amotl2	FALSE	interacts with	RP23-116E3.2 (interacts with) Amotl2
949	interacts with	RP23-116E3.2 (interacts with) 5730508B09Rik	FALSE	interacts with	RP23-116E3.2 (interacts with) 5730508B09Rik
950	interacts with	RP23-116E3.2 (interacts with) Ppid	FALSE	interacts with	RP23-116E3.2 (interacts with) Ppid
951	interacts with	RP23-116E3.2 (interacts with) Mlycd	FALSE	interacts with	RP23-116E3.2 (interacts with) Mlycd
952	interacts with	RP23-116E3.2 (interacts with) Smyd5	FALSE	interacts with	RP23-116E3.2 (interacts with) Smyd5
953	interacts with	RP23-116E3.2 (interacts with) Srp9	FALSE	interacts with	RP23-116E3.2 (interacts with) Srp9
954	interacts with	RP23-116E3.2 (interacts with) Caml	FALSE	interacts with	RP23-116E3.2 (interacts with) Caml
955	interacts with	RP23-116E3.2 (interacts with) Rbm34	FALSE	interacts with	RP23-116E3.2 (interacts with) Rbm34
956	interacts with	RP23-116E3.2 (interacts with) Rdh12	FALSE	interacts with	RP23-116E3.2 (interacts with) Rdh12
957	interacts with	RP23-116E3.2 (interacts with) Tmed5	FALSE	interacts with	RP23-116E3.2 (interacts with) Tmed5
958	interacts with	RP23-116E3.2 (interacts with) Ptp4a1	FALSE	interacts with	RP23-116E3.2 (interacts with) Ptp4a1
959	interacts with	RP23-116E3.2 (interacts with) Sema3d	FALSE	interacts with	RP23-116E3.2 (interacts with) Sema3d
960	interacts with	RP23-116E3.2 (interacts with) Dpy19l1	FALSE	interacts with	RP23-116E3.2 (interacts with) Dpy19l1
961	interacts with	RP23-116E3.2 (interacts with) Sema6a	FALSE	interacts with	RP23-116E3.2 (interacts with) Sema6a
962	interacts with	RP23-116E3.2 (interacts with) Metap2	FALSE	interacts with	RP23-116E3.2 (interacts with) Metap2
963	interacts with	RP23-116E3.2 (interacts with) Mgat4c	FALSE	interacts with	RP23-116E3.2 (interacts with) Mgat4c
964	interacts with	Grip1os1 (interacts with) Gm3002	FALSE	interacts with	Grip1os1 (interacts with) Gm3002
965	interacts with	Grip1os1 (interacts with) Zfp280d	FALSE	interacts with	Grip1os1 (interacts with) Zfp280d
966	interacts with	Grip1os1 (interacts with) 2700094K13Rik	FALSE	interacts with	Grip1os1 (interacts with) 2700094K13Rik
967	interacts with	Grip1os1 (interacts with) Hsd3b5	FALSE	interacts with	Grip1os1 (interacts with) Hsd3b5
968	interacts with	Grip1os1 (interacts with) Esf1	FALSE	interacts with	Grip1os1 (interacts with) Esf1
969	interacts with	Grip1os1 (interacts with) Rasal3	FALSE	interacts with	Grip1os1 (interacts with) Rasal3
970	interacts with	Grip1os1 (interacts with) Dennd6b	FALSE	interacts with	Grip1os1 (interacts with) Dennd6b
971	interacts with	Grip1os1 (interacts with) H6pd	FALSE	interacts with	Grip1os1 (interacts with) H6pd
972	interacts with	Grip1os1 (interacts with) Tpd52	FALSE	interacts with	Grip1os1 (interacts with) Tpd52
973	interacts with	Grip1os1 (interacts with) Sptssa	FALSE	interacts with	Grip1os1 (interacts with) Sptssa
974	interacts with	Grip1os1 (interacts with) Lrrc24	FALSE	interacts with	Grip1os1 (interacts with) Lrrc24
975	interacts with	Grip1os1 (interacts with) Plcl1	FALSE	interacts with	Grip1os1 (interacts with) Plcl1
976	interacts with	Grip1os1 (interacts with) Phtf2	FALSE	interacts with	Grip1os1 (interacts with) Phtf2
977	interacts with	Grip1os1 (interacts with) Sugt1	FALSE	interacts with	Grip1os1 (interacts with) Sugt1
978	interacts with	Grip1os1 (interacts with) Nae1	FALSE	interacts with	Grip1os1 (interacts with) Nae1
979	interacts with	Grip1os1 (interacts with) Nemp1	FALSE	interacts with	Grip1os1 (interacts with) Nemp1
980	interacts with	Grip1os1 (interacts with) Cep131	FALSE	interacts with	Grip1os1 (interacts with) Cep131
981	interacts with	Grip1os1 (interacts with) Dis3	FALSE	interacts with	Grip1os1 (interacts with) Dis3
982	interacts with	Grip1os1 (interacts with) Drd1	FALSE	interacts with	Grip1os1 (interacts with) Drd1
983	interacts with	Grip1os1 (interacts with) Sytl2	FALSE	interacts with	Grip1os1 (interacts with) Sytl2
984	interacts with	Grip1os1 (interacts with) Hrc	FALSE	interacts with	Grip1os1 (interacts with) Hrc
985	interacts with	Grip1os1 (interacts with) Krt87	FALSE	interacts with	Grip1os1 (interacts with) Krt87
986	interacts with	Grip1os1 (interacts with) 4930467E23Rik	FALSE	interacts with	Grip1os1 (interacts with) 4930467E23Rik
987	interacts with	Grip1os1 (interacts with) Ppp1r35	FALSE	interacts with	Grip1os1 (interacts with) Ppp1r35
988	interacts with	Grip1os1 (interacts with) Smyd2	FALSE	interacts with	Grip1os1 (interacts with) Smyd2
989	interacts with	Grip1os1 (interacts with) Cep57l1	FALSE	interacts with	Grip1os1 (interacts with) Cep57l1
990	interacts with	Grip1os1 (interacts with) Qrfp	FALSE	interacts with	Grip1os1 (interacts with) Qrfp
991	interacts with	Grip1os1 (interacts with) Ppid	FALSE	interacts with	Grip1os1 (interacts with) Ppid
992	interacts with	Grip1os1 (interacts with) Mlycd	FALSE	interacts with	Grip1os1 (interacts with) Mlycd
993	interacts with	Grip1os1 (interacts with) Rc3h2	FALSE	interacts with	Grip1os1 (interacts with) Rc3h2
994	interacts with	Grip1os1 (interacts with) Rbm34	FALSE	interacts with	Grip1os1 (interacts with) Rbm34
995	interacts with	Grip1os1 (interacts with) Dcst1	FALSE	interacts with	Grip1os1 (interacts with) Dcst1
996	interacts with	Grip1os1 (interacts with) Rdh12	FALSE	interacts with	Grip1os1 (interacts with) Rdh12
997	interacts with	Grip1os1 (interacts with) Cnep1r1	FALSE	interacts with	Grip1os1 (interacts with) Cnep1r1
998	interacts with	Grip1os1 (interacts with) Ptp4a1	FALSE	interacts with	Grip1os1 (interacts with) Ptp4a1
999	interacts with	Grip1os1 (interacts with) Dcst2	FALSE	interacts with	Grip1os1 (interacts with) Dcst2
1000	interacts with	Grip1os1 (interacts with) Npb	FALSE	interacts with	Grip1os1 (interacts with) Npb
1001	interacts with	Grip1os1 (interacts with) Edn3	FALSE	interacts with	Grip1os1 (interacts with) Edn3
1002	interacts with	Grip1os1 (interacts with) Cep19	FALSE	interacts with	Grip1os1 (interacts with) Cep19
1003	interacts with	Grip1os1 (interacts with) Capn12	FALSE	interacts with	Grip1os1 (interacts with) Capn12
1004	interacts with	Grip1os1 (interacts with) Sema6a	FALSE	interacts with	Grip1os1 (interacts with) Sema6a
1005	interacts with	Grip1os1 (interacts with) Vps37a	FALSE	interacts with	Grip1os1 (interacts with) Vps37a
1006	interacts with	Grip1os1 (interacts with) Tradd	FALSE	interacts with	Grip1os1 (interacts with) Tradd
1007	interacts with	Grip1os1 (interacts with) Smco3	FALSE	interacts with	Grip1os1 (interacts with) Smco3
1008	interacts with	Grin1os (interacts with) Dnajc25	FALSE	interacts with	Grin1os (interacts with) Dnajc25
1009	interacts with	Grin1os (interacts with) Olfml2a	FALSE	interacts with	Grin1os (interacts with) Olfml2a
1010	interacts with	Grin1os (interacts with) Col18a1	FALSE	interacts with	Grin1os (interacts with) Col18a1
1011	interacts with	Grin1os (interacts with) Usp2	FALSE	interacts with	Grin1os (interacts with) Usp2
1012	interacts with	Grin1os (interacts with) Capzb	FALSE	interacts with	Grin1os (interacts with) Capzb
1013	interacts with	Grin1os (interacts with) Micu2	FALSE	interacts with	Grin1os (interacts with) Micu2
1014	interacts with	Grin1os (interacts with) Sptssa	FALSE	interacts with	Grin1os (interacts with) Sptssa
1015	interacts with	Grin1os (interacts with) Kcnk5	FALSE	interacts with	Grin1os (interacts with) Kcnk5
1016	interacts with	Grin1os (interacts with) Chd2	FALSE	interacts with	Grin1os (interacts with) Chd2
1017	interacts with	Grin1os (interacts with) Mkks	FALSE	interacts with	Grin1os (interacts with) Mkks
1018	interacts with	Grin1os (interacts with) Gmnc	FALSE	interacts with	Grin1os (interacts with) Gmnc
1019	interacts with	Grin1os (interacts with) Tacr1	FALSE	interacts with	Grin1os (interacts with) Tacr1
1020	interacts with	Grin1os (interacts with) Ddt	FALSE	interacts with	Grin1os (interacts with) Ddt
1021	interacts with	Grin1os (interacts with) Pdia5	FALSE	interacts with	Grin1os (interacts with) Pdia5
1022	interacts with	Grin1os (interacts with) Lipm	FALSE	interacts with	Grin1os (interacts with) Lipm
1023	interacts with	Grin1os (interacts with) Ppp1r35	FALSE	interacts with	Grin1os (interacts with) Ppp1r35
1024	interacts with	Grin1os (interacts with) Fxr1	FALSE	interacts with	Grin1os (interacts with) Fxr1
1025	interacts with	Grin1os (interacts with) Thumpd3	FALSE	interacts with	Grin1os (interacts with) Thumpd3
1026	interacts with	Grin1os (interacts with) Zfp36l2	FALSE	interacts with	Grin1os (interacts with) Zfp36l2
1027	interacts with	Grin1os (interacts with) Elmod2	FALSE	interacts with	Grin1os (interacts with) Elmod2
1028	interacts with	Grin1os (interacts with) Amotl2	FALSE	interacts with	Grin1os (interacts with) Amotl2
1029	interacts with	Grin1os (interacts with) Chrm3	FALSE	interacts with	Grin1os (interacts with) Chrm3
1030	interacts with	Grin1os (interacts with) Ppid	FALSE	interacts with	Grin1os (interacts with) Ppid
1031	interacts with	Grin1os (interacts with) Zfc3h1	FALSE	interacts with	Grin1os (interacts with) Zfc3h1
1032	interacts with	Grin1os (interacts with) Parp4	FALSE	interacts with	Grin1os (interacts with) Parp4
1033	interacts with	Grin1os (interacts with) Sil1	FALSE	interacts with	Grin1os (interacts with) Sil1
1034	interacts with	Grin1os (interacts with) Ptp4a1	FALSE	interacts with	Grin1os (interacts with) Ptp4a1
1035	interacts with	Grin1os (interacts with) Npb	FALSE	interacts with	Grin1os (interacts with) Npb
1036	interacts with	Gm9017 (interacts with) 5-Mar	FALSE	interacts with	Gm9017 (interacts with) 5-Mar
1037	interacts with	Gm9017 (interacts with) Smc6	FALSE	interacts with	Gm9017 (interacts with) Smc6
1038	interacts with	Gm9017 (interacts with) Gm3002	FALSE	interacts with	Gm9017 (interacts with) Gm3002
1039	interacts with	Gm9017 (interacts with) Rgcc	FALSE	interacts with	Gm9017 (interacts with) Rgcc
1040	interacts with	Gm9017 (interacts with) Strn	FALSE	interacts with	Gm9017 (interacts with) Strn
1041	interacts with	Gm9017 (interacts with) Chrm2	FALSE	interacts with	Gm9017 (interacts with) Chrm2
1042	interacts with	Gm9017 (interacts with) Tmigd3	FALSE	interacts with	Gm9017 (interacts with) Tmigd3
1043	interacts with	Gm9017 (interacts with) Zfp280d	FALSE	interacts with	Gm9017 (interacts with) Zfp280d
1044	interacts with	Gm9017 (interacts with) Slc44a3	FALSE	interacts with	Gm9017 (interacts with) Slc44a3
1045	interacts with	Gm9017 (interacts with) Ankrd34b	FALSE	interacts with	Gm9017 (interacts with) Ankrd34b
1046	interacts with	Gm9017 (interacts with) Ubr1	FALSE	interacts with	Gm9017 (interacts with) Ubr1
1047	interacts with	Gm9017 (interacts with) Abcd2	FALSE	interacts with	Gm9017 (interacts with) Abcd2
1048	interacts with	Gm9017 (interacts with) Asf1a	FALSE	interacts with	Gm9017 (interacts with) Asf1a
1049	interacts with	Gm9017 (interacts with) Dennd6b	FALSE	interacts with	Gm9017 (interacts with) Dennd6b
1050	interacts with	Gm9017 (interacts with) Mzt1	FALSE	interacts with	Gm9017 (interacts with) Mzt1
1051	interacts with	Gm9017 (interacts with) Asph	FALSE	interacts with	Gm9017 (interacts with) Asph
1052	interacts with	Gm9017 (interacts with) Ccdc18	FALSE	interacts with	Gm9017 (interacts with) Ccdc18
1053	interacts with	Gm9017 (interacts with) Exoc5	FALSE	interacts with	Gm9017 (interacts with) Exoc5
1054	interacts with	Gm9017 (interacts with) BC048403	FALSE	interacts with	Gm9017 (interacts with) BC048403
1055	interacts with	Gm9017 (interacts with) Itgb3bp	FALSE	interacts with	Gm9017 (interacts with) Itgb3bp
1056	interacts with	Gm9017 (interacts with) Zkscan7	FALSE	interacts with	Gm9017 (interacts with) Zkscan7
1057	interacts with	Gm9017 (interacts with) Pla2g4c	FALSE	interacts with	Gm9017 (interacts with) Pla2g4c
1058	interacts with	Gm9017 (interacts with) Tpd52	FALSE	interacts with	Gm9017 (interacts with) Tpd52
1059	interacts with	Gm9017 (interacts with) Kif13b	FALSE	interacts with	Gm9017 (interacts with) Kif13b
1060	interacts with	Gm9017 (interacts with) Naca	FALSE	interacts with	Gm9017 (interacts with) Naca
1061	interacts with	Gm9017 (interacts with) Kcnk5	FALSE	interacts with	Gm9017 (interacts with) Kcnk5
1062	interacts with	Gm9017 (interacts with) Lcor	FALSE	interacts with	Gm9017 (interacts with) Lcor
1063	interacts with	Gm9017 (interacts with) Rsf1	FALSE	interacts with	Gm9017 (interacts with) Rsf1
1064	interacts with	Gm9017 (interacts with) Plcl1	FALSE	interacts with	Gm9017 (interacts with) Plcl1
1065	interacts with	Gm9017 (interacts with) Rnf31	FALSE	interacts with	Gm9017 (interacts with) Rnf31
1066	interacts with	Gm9017 (interacts with) Trim75	FALSE	interacts with	Gm9017 (interacts with) Trim75
1067	interacts with	Gm9017 (interacts with) Sugt1	FALSE	interacts with	Gm9017 (interacts with) Sugt1
1068	interacts with	Gm9017 (interacts with) B3galt2	FALSE	interacts with	Gm9017 (interacts with) B3galt2
1069	interacts with	Gm9017 (interacts with) Chmp5	FALSE	interacts with	Gm9017 (interacts with) Chmp5
1070	interacts with	Gm9017 (interacts with) Gpatch11	FALSE	interacts with	Gm9017 (interacts with) Gpatch11
1071	interacts with	Gm9017 (interacts with) Eif2b4	FALSE	interacts with	Gm9017 (interacts with) Eif2b4
1072	interacts with	Gm9017 (interacts with) Tbc1d15	FALSE	interacts with	Gm9017 (interacts with) Tbc1d15
1073	interacts with	Gm9017 (interacts with) Dis3	FALSE	interacts with	Gm9017 (interacts with) Dis3
1074	interacts with	Gm9017 (interacts with) Drd1	FALSE	interacts with	Gm9017 (interacts with) Drd1
1075	interacts with	Gm9017 (interacts with) Kras	FALSE	interacts with	Gm9017 (interacts with) Kras
1076	interacts with	Gm9017 (interacts with) Sytl2	FALSE	interacts with	Gm9017 (interacts with) Sytl2
1077	interacts with	Gm9017 (interacts with) Atp8b1	FALSE	interacts with	Gm9017 (interacts with) Atp8b1
1078	interacts with	Gm9017 (interacts with) Nefh	FALSE	interacts with	Gm9017 (interacts with) Nefh
1079	interacts with	Gm9017 (interacts with) Ifitm1	FALSE	interacts with	Gm9017 (interacts with) Ifitm1
1080	interacts with	Gm9017 (interacts with) Hrc	FALSE	interacts with	Gm9017 (interacts with) Hrc
1081	interacts with	Gm9017 (interacts with) Mrps5	FALSE	interacts with	Gm9017 (interacts with) Mrps5
1082	interacts with	Gm9017 (interacts with) Adamts17	FALSE	interacts with	Gm9017 (interacts with) Adamts17
1083	interacts with	Gm9017 (interacts with) Tpp2	FALSE	interacts with	Gm9017 (interacts with) Tpp2
1084	interacts with	Gm9017 (interacts with) Pdia5	FALSE	interacts with	Gm9017 (interacts with) Pdia5
1085	interacts with	Gm9017 (interacts with) Krt87	FALSE	interacts with	Gm9017 (interacts with) Krt87
1086	interacts with	Gm9017 (interacts with) Smyd2	FALSE	interacts with	Gm9017 (interacts with) Smyd2
1087	interacts with	Gm9017 (interacts with) Thumpd3	FALSE	interacts with	Gm9017 (interacts with) Thumpd3
1088	interacts with	Gm9017 (interacts with) Id2	FALSE	interacts with	Gm9017 (interacts with) Id2
1089	interacts with	Gm9017 (interacts with) Cacybp	FALSE	interacts with	Gm9017 (interacts with) Cacybp
1090	interacts with	Gm9017 (interacts with) Muc1	FALSE	interacts with	Gm9017 (interacts with) Muc1
1091	interacts with	Gm9017 (interacts with) Lnpk1	FALSE	interacts with	Gm9017 (interacts with) Lnpk1
1092	interacts with	Gm9017 (interacts with) Elmod2	FALSE	interacts with	Gm9017 (interacts with) Elmod2
1093	interacts with	Gm9017 (interacts with) Tnip2	FALSE	interacts with	Gm9017 (interacts with) Tnip2
1094	interacts with	Gm9017 (interacts with) Cmpk2	FALSE	interacts with	Gm9017 (interacts with) Cmpk2
1095	interacts with	Gm9017 (interacts with) Pcdh10	FALSE	interacts with	Gm9017 (interacts with) Pcdh10
1096	interacts with	Gm9017 (interacts with) Pdik1l	FALSE	interacts with	Gm9017 (interacts with) Pdik1l
1097	interacts with	Gm9017 (interacts with) Set	FALSE	interacts with	Gm9017 (interacts with) Set
1098	interacts with	Gm9017 (interacts with) Atp6v1h	FALSE	interacts with	Gm9017 (interacts with) Atp6v1h
1099	interacts with	Gm9017 (interacts with) Ola1	FALSE	interacts with	Gm9017 (interacts with) Ola1
1100	interacts with	Gm9017 (interacts with) Rnf152	FALSE	interacts with	Gm9017 (interacts with) Rnf152
1101	interacts with	Gm9017 (interacts with) Ppid	FALSE	interacts with	Gm9017 (interacts with) Ppid
1102	interacts with	Gm9017 (interacts with) Mlycd	FALSE	interacts with	Gm9017 (interacts with) Mlycd
1103	interacts with	Gm9017 (interacts with) Mfsd13b	FALSE	interacts with	Gm9017 (interacts with) Mfsd13b
1104	interacts with	Gm9017 (interacts with) Rc3h2	FALSE	interacts with	Gm9017 (interacts with) Rc3h2
1105	interacts with	Gm9017 (interacts with) Rbm34	FALSE	interacts with	Gm9017 (interacts with) Rbm34
1106	interacts with	Gm9017 (interacts with) Rdh12	FALSE	interacts with	Gm9017 (interacts with) Rdh12
1107	interacts with	Gm9017 (interacts with) Smarca2	FALSE	interacts with	Gm9017 (interacts with) Smarca2
1108	interacts with	Gm9017 (interacts with) Eif5b	FALSE	interacts with	Gm9017 (interacts with) Eif5b
1109	interacts with	Gm9017 (interacts with) Becn1	FALSE	interacts with	Gm9017 (interacts with) Becn1
1110	interacts with	Gm9017 (interacts with) Myo6	FALSE	interacts with	Gm9017 (interacts with) Myo6
1111	interacts with	Gm9017 (interacts with) Hook3	FALSE	interacts with	Gm9017 (interacts with) Hook3
1112	interacts with	Gm9017 (interacts with) Fam98b	FALSE	interacts with	Gm9017 (interacts with) Fam98b
1113	interacts with	Gm9017 (interacts with) D030056L22Rik	FALSE	interacts with	Gm9017 (interacts with) D030056L22Rik
1114	interacts with	Gm9017 (interacts with) Cnep1r1	FALSE	interacts with	Gm9017 (interacts with) Cnep1r1
1115	interacts with	Gm9017 (interacts with) Rnf217	FALSE	interacts with	Gm9017 (interacts with) Rnf217
1116	interacts with	Gm9017 (interacts with) Pcdh9	FALSE	interacts with	Gm9017 (interacts with) Pcdh9
1117	interacts with	Gm9017 (interacts with) Ptp4a1	FALSE	interacts with	Gm9017 (interacts with) Ptp4a1
1118	interacts with	Gm9017 (interacts with) Dnajc28	FALSE	interacts with	Gm9017 (interacts with) Dnajc28
1119	interacts with	Gm9017 (interacts with) Sema3e	FALSE	interacts with	Gm9017 (interacts with) Sema3e
1120	interacts with	Gm9017 (interacts with) Sema3d	FALSE	interacts with	Gm9017 (interacts with) Sema3d
1121	interacts with	Gm9017 (interacts with) Naa30	FALSE	interacts with	Gm9017 (interacts with) Naa30
1122	interacts with	Gm9017 (interacts with) Cep19	FALSE	interacts with	Gm9017 (interacts with) Cep19
1123	interacts with	Gm9017 (interacts with) Dpy19l1	FALSE	interacts with	Gm9017 (interacts with) Dpy19l1
1124	interacts with	Gm9017 (interacts with) Chpt1	FALSE	interacts with	Gm9017 (interacts with) Chpt1
1125	interacts with	Gm9017 (interacts with) Sema6a	FALSE	interacts with	Gm9017 (interacts with) Sema6a
1126	interacts with	Gm9017 (interacts with) Tmco1	FALSE	interacts with	Gm9017 (interacts with) Tmco1
1127	interacts with	Gm9017 (interacts with) 3110062M04Rik	FALSE	interacts with	Gm9017 (interacts with) 3110062M04Rik
1128	interacts with	Gm9017 (interacts with) Mgme1	FALSE	interacts with	Gm9017 (interacts with) Mgme1
1129	interacts with	Gm9017 (interacts with) Vps37a	FALSE	interacts with	Gm9017 (interacts with) Vps37a
1130	interacts with	Gm9017 (interacts with) Mgat4c	FALSE	interacts with	Gm9017 (interacts with) Mgat4c
1131	interacts with	Gm9017 (interacts with) Map3k2	FALSE	interacts with	Gm9017 (interacts with) Map3k2
1132	interacts with	Gm9017 (interacts with) Ankrd13a	FALSE	interacts with	Gm9017 (interacts with) Ankrd13a
1133	interacts with	Gm9017 (interacts with) Abhd17b	FALSE	interacts with	Gm9017 (interacts with) Abhd17b
1134	interacts with	Gm9017 (interacts with) Rab6a	FALSE	interacts with	Gm9017 (interacts with) Rab6a
1135	interacts with	Gm9017 (interacts with) Mrps30	FALSE	interacts with	Gm9017 (interacts with) Mrps30
1136	interacts with	Gm38155 (interacts with) F2rl2	FALSE	interacts with	Gm38155 (interacts with) F2rl2
1137	interacts with	Gm38155 (interacts with) Psmd13	FALSE	interacts with	Gm38155 (interacts with) Psmd13
1138	interacts with	Gm38155 (interacts with) AI597479	FALSE	interacts with	Gm38155 (interacts with) AI597479
1139	interacts with	Gm38155 (interacts with) Papola	FALSE	interacts with	Gm38155 (interacts with) Papola
1140	interacts with	Gm38155 (interacts with) 2700094K13Rik	FALSE	interacts with	Gm38155 (interacts with) 2700094K13Rik
1141	interacts with	Gm38155 (interacts with) Esf1	FALSE	interacts with	Gm38155 (interacts with) Esf1
1142	interacts with	Gm38155 (interacts with) Kctd20	FALSE	interacts with	Gm38155 (interacts with) Kctd20
1143	interacts with	Gm38155 (interacts with) Fgfr1op2	FALSE	interacts with	Gm38155 (interacts with) Fgfr1op2
1144	interacts with	Gm38155 (interacts with) Camsap3	FALSE	interacts with	Gm38155 (interacts with) Camsap3
1145	interacts with	Gm38155 (interacts with) Pnpla8	FALSE	interacts with	Gm38155 (interacts with) Pnpla8
1146	interacts with	Gm38155 (interacts with) Gtpbp8	FALSE	interacts with	Gm38155 (interacts with) Gtpbp8
1147	interacts with	Gm38155 (interacts with) Tpd52	FALSE	interacts with	Gm38155 (interacts with) Tpd52
1148	interacts with	Gm38155 (interacts with) Sptssa	FALSE	interacts with	Gm38155 (interacts with) Sptssa
1149	interacts with	Gm38155 (interacts with) Dnajc8	FALSE	interacts with	Gm38155 (interacts with) Dnajc8
1150	interacts with	Gm38155 (interacts with) Rab39	FALSE	interacts with	Gm38155 (interacts with) Rab39
1151	interacts with	Gm38155 (interacts with) Rnf214	FALSE	interacts with	Gm38155 (interacts with) Rnf214
1152	interacts with	Gm38155 (interacts with) Nefh	FALSE	interacts with	Gm38155 (interacts with) Nefh
1153	interacts with	Gm38155 (interacts with) Rrm2b	FALSE	interacts with	Gm38155 (interacts with) Rrm2b
1154	interacts with	Gm38155 (interacts with) Mrps5	FALSE	interacts with	Gm38155 (interacts with) Mrps5
1155	interacts with	Gm38155 (interacts with) Adamts17	FALSE	interacts with	Gm38155 (interacts with) Adamts17
1156	interacts with	Gm38155 (interacts with) Zfp606	FALSE	interacts with	Gm38155 (interacts with) Zfp606
1157	interacts with	Gm38155 (interacts with) Dhx40	FALSE	interacts with	Gm38155 (interacts with) Dhx40
1158	interacts with	Gm38155 (interacts with) Dek	FALSE	interacts with	Gm38155 (interacts with) Dek
1159	interacts with	Gm38155 (interacts with) Nfe2l2	FALSE	interacts with	Gm38155 (interacts with) Nfe2l2
1160	interacts with	Gm38155 (interacts with) Iyd	FALSE	interacts with	Gm38155 (interacts with) Iyd
1161	interacts with	Gm38155 (interacts with) Gdap1	FALSE	interacts with	Gm38155 (interacts with) Gdap1
1162	interacts with	Gm38155 (interacts with) Cycs	FALSE	interacts with	Gm38155 (interacts with) Cycs
1163	interacts with	Gm38155 (interacts with) Lin7c	FALSE	interacts with	Gm38155 (interacts with) Lin7c
1164	interacts with	Gm38155 (interacts with) Atraid	FALSE	interacts with	Gm38155 (interacts with) Atraid
1165	interacts with	Gm38155 (interacts with) Csnk1g3	FALSE	interacts with	Gm38155 (interacts with) Csnk1g3
1166	interacts with	Gm38155 (interacts with) Sil1	FALSE	interacts with	Gm38155 (interacts with) Sil1
1167	interacts with	Gm38155 (interacts with) Hook3	FALSE	interacts with	Gm38155 (interacts with) Hook3
1168	interacts with	Gm38155 (interacts with) Ptp4a1	FALSE	interacts with	Gm38155 (interacts with) Ptp4a1
1169	interacts with	Gm38155 (interacts with) 1110008F13Rik	FALSE	interacts with	Gm38155 (interacts with) 1110008F13Rik
1170	interacts with	Gm38155 (interacts with) 6430573F11Rik	FALSE	interacts with	Gm38155 (interacts with) 6430573F11Rik
1171	interacts with	Gm38155 (interacts with) Zc3h15	FALSE	interacts with	Gm38155 (interacts with) Zc3h15
1172	interacts with	Gm38155 (interacts with) St3gal6	FALSE	interacts with	Gm38155 (interacts with) St3gal6
1173	interacts with	Gm38155 (interacts with) Smco3	FALSE	interacts with	Gm38155 (interacts with) Smco3
1174	interacts with	Gm38155 (interacts with) Actr6	FALSE	interacts with	Gm38155 (interacts with) Actr6
1175	interacts with	Gm38155 (interacts with) Sbspon	FALSE	interacts with	Gm38155 (interacts with) Sbspon
1176	interacts with	Gm38155 (interacts with) Rnf6	FALSE	interacts with	Gm38155 (interacts with) Rnf6
1177	interacts with	Gm38155 (interacts with) Dzip1l	FALSE	interacts with	Gm38155 (interacts with) Dzip1l
1178	interacts with	Gm38155 (interacts with) Igtp	FALSE	interacts with	Gm38155 (interacts with) Igtp
1179	interacts with	Gm28271 (interacts with) Snx25	FALSE	interacts with	Gm28271 (interacts with) Snx25
1180	interacts with	Gm28271 (interacts with) Ccdc90b	FALSE	interacts with	Gm28271 (interacts with) Ccdc90b
1181	interacts with	Gm28271 (interacts with) BC030336	FALSE	interacts with	Gm28271 (interacts with) BC030336
1182	interacts with	Gm28271 (interacts with) Psmd13	FALSE	interacts with	Gm28271 (interacts with) Psmd13
1183	interacts with	Gm28271 (interacts with) 2700094K13Rik	FALSE	interacts with	Gm28271 (interacts with) 2700094K13Rik
1184	interacts with	Gm28271 (interacts with) Abcd2	FALSE	interacts with	Gm28271 (interacts with) Abcd2
1185	interacts with	Gm28271 (interacts with) Esf1	FALSE	interacts with	Gm28271 (interacts with) Esf1
1186	interacts with	Gm28271 (interacts with) Utp6	FALSE	interacts with	Gm28271 (interacts with) Utp6
1187	interacts with	Gm28271 (interacts with) Rasal3	FALSE	interacts with	Gm28271 (interacts with) Rasal3
1188	interacts with	Gm28271 (interacts with) Lrrc42	FALSE	interacts with	Gm28271 (interacts with) Lrrc42
1189	interacts with	Gm28271 (interacts with) Ift81	FALSE	interacts with	Gm28271 (interacts with) Ift81
1190	interacts with	Gm28271 (interacts with) Endov	FALSE	interacts with	Gm28271 (interacts with) Endov
1191	interacts with	Gm28271 (interacts with) Zfp992	FALSE	interacts with	Gm28271 (interacts with) Zfp992
1192	interacts with	Gm28271 (interacts with) Cabp1	FALSE	interacts with	Gm28271 (interacts with) Cabp1
1193	interacts with	Gm28271 (interacts with) Pnpla8	FALSE	interacts with	Gm28271 (interacts with) Pnpla8
1194	interacts with	Gm28271 (interacts with) Hivep3	FALSE	interacts with	Gm28271 (interacts with) Hivep3
1195	interacts with	Gm28271 (interacts with) H6pd	FALSE	interacts with	Gm28271 (interacts with) H6pd
1196	interacts with	Gm28271 (interacts with) Chad	FALSE	interacts with	Gm28271 (interacts with) Chad
1197	interacts with	Gm28271 (interacts with) Tpd52	FALSE	interacts with	Gm28271 (interacts with) Tpd52
1198	interacts with	Gm28271 (interacts with) Cenpw	FALSE	interacts with	Gm28271 (interacts with) Cenpw
1199	interacts with	Gm28271 (interacts with) Mcm8	FALSE	interacts with	Gm28271 (interacts with) Mcm8
1200	interacts with	Gm28271 (interacts with) Kcnk5	FALSE	interacts with	Gm28271 (interacts with) Kcnk5
1201	interacts with	Gm28271 (interacts with) Lcor	FALSE	interacts with	Gm28271 (interacts with) Lcor
1202	interacts with	Gm28271 (interacts with) Lrrc55	FALSE	interacts with	Gm28271 (interacts with) Lrrc55
1203	interacts with	Gm28271 (interacts with) Trim75	FALSE	interacts with	Gm28271 (interacts with) Trim75
1204	interacts with	Gm28271 (interacts with) Fam71d	FALSE	interacts with	Gm28271 (interacts with) Fam71d
1205	interacts with	Gm28271 (interacts with) Nemp1	FALSE	interacts with	Gm28271 (interacts with) Nemp1
1206	interacts with	Gm28271 (interacts with) Ndufb3	FALSE	interacts with	Gm28271 (interacts with) Ndufb3
1207	interacts with	Gm28271 (interacts with) Drd1	FALSE	interacts with	Gm28271 (interacts with) Drd1
1208	interacts with	Gm28271 (interacts with) Gkn3	FALSE	interacts with	Gm28271 (interacts with) Gkn3
1209	interacts with	Gm28271 (interacts with) Atp8b1	FALSE	interacts with	Gm28271 (interacts with) Atp8b1
1210	interacts with	Gm28271 (interacts with) Smco4	FALSE	interacts with	Gm28271 (interacts with) Smco4
1211	interacts with	Gm28271 (interacts with) Vps4b	FALSE	interacts with	Gm28271 (interacts with) Vps4b
1212	interacts with	Gm28271 (interacts with) Asah1	FALSE	interacts with	Gm28271 (interacts with) Asah1
1213	interacts with	Gm28271 (interacts with) Wdr19	FALSE	interacts with	Gm28271 (interacts with) Wdr19
1214	interacts with	Gm28271 (interacts with) Zfp111	FALSE	interacts with	Gm28271 (interacts with) Zfp111
1215	interacts with	Gm28271 (interacts with) Faf1	FALSE	interacts with	Gm28271 (interacts with) Faf1
1216	interacts with	Gm28271 (interacts with) Zfp128	FALSE	interacts with	Gm28271 (interacts with) Zfp128
1217	interacts with	Gm28271 (interacts with) Smyd2	FALSE	interacts with	Gm28271 (interacts with) Smyd2
1218	interacts with	Gm28271 (interacts with) Bche	FALSE	interacts with	Gm28271 (interacts with) Bche
1219	interacts with	Gm28271 (interacts with) Tmx1	FALSE	interacts with	Gm28271 (interacts with) Tmx1
1220	interacts with	Gm28271 (interacts with) Elmod2	FALSE	interacts with	Gm28271 (interacts with) Elmod2
1221	interacts with	Gm28271 (interacts with) Aggf1	FALSE	interacts with	Gm28271 (interacts with) Aggf1
1222	interacts with	Gm28271 (interacts with) Nfe2l2	FALSE	interacts with	Gm28271 (interacts with) Nfe2l2
1223	interacts with	Gm28271 (interacts with) Haus6	FALSE	interacts with	Gm28271 (interacts with) Haus6
1224	interacts with	Gm28271 (interacts with) Amotl2	FALSE	interacts with	Gm28271 (interacts with) Amotl2
1225	interacts with	Gm28271 (interacts with) Tie1	FALSE	interacts with	Gm28271 (interacts with) Tie1
1226	interacts with	Gm28271 (interacts with) Cep55	FALSE	interacts with	Gm28271 (interacts with) Cep55
1227	interacts with	Gm28271 (interacts with) 5730508B09Rik	FALSE	interacts with	Gm28271 (interacts with) 5730508B09Rik
1228	interacts with	Gm28271 (interacts with) Manea	FALSE	interacts with	Gm28271 (interacts with) Manea
1229	interacts with	Gm28271 (interacts with) Ppid	FALSE	interacts with	Gm28271 (interacts with) Ppid
1230	interacts with	Gm28271 (interacts with) Caml	FALSE	interacts with	Gm28271 (interacts with) Caml
1231	interacts with	Gm28271 (interacts with) Rbm34	FALSE	interacts with	Gm28271 (interacts with) Rbm34
1232	interacts with	Gm28271 (interacts with) Cdkn2c	FALSE	interacts with	Gm28271 (interacts with) Cdkn2c
1233	interacts with	Gm28271 (interacts with) Dcst1	FALSE	interacts with	Gm28271 (interacts with) Dcst1
1234	interacts with	Gm28271 (interacts with) Rdh12	FALSE	interacts with	Gm28271 (interacts with) Rdh12
1235	interacts with	Gm28271 (interacts with) Tmed5	FALSE	interacts with	Gm28271 (interacts with) Tmed5
1236	interacts with	Gm28271 (interacts with) Ptp4a1	FALSE	interacts with	Gm28271 (interacts with) Ptp4a1
1237	interacts with	Gm28271 (interacts with) Pex1	FALSE	interacts with	Gm28271 (interacts with) Pex1
1238	interacts with	Gm28271 (interacts with) Capn12	FALSE	interacts with	Gm28271 (interacts with) Capn12
1239	interacts with	Gm28271 (interacts with) Dpy19l1	FALSE	interacts with	Gm28271 (interacts with) Dpy19l1
1240	interacts with	Gm28271 (interacts with) Metap2	FALSE	interacts with	Gm28271 (interacts with) Metap2
1241	interacts with	Gm28271 (interacts with) Rad17	FALSE	interacts with	Gm28271 (interacts with) Rad17
1242	interacts with	Gm28271 (interacts with) Mgat4c	FALSE	interacts with	Gm28271 (interacts with) Mgat4c
1243	interacts with	Gm28271 (interacts with) Hspa4	FALSE	interacts with	Gm28271 (interacts with) Hspa4
1244	interacts with	Gm28153 (interacts with) Rgcc	FALSE	interacts with	Gm28153 (interacts with) Rgcc
1245	interacts with	Gm28153 (interacts with) 4930563I02Rik	FALSE	interacts with	Gm28153 (interacts with) 4930563I02Rik
1246	interacts with	Gm28153 (interacts with) Tmigd3	FALSE	interacts with	Gm28153 (interacts with) Tmigd3
1247	interacts with	Gm28153 (interacts with) Dazap1	FALSE	interacts with	Gm28153 (interacts with) Dazap1
1248	interacts with	Gm28153 (interacts with) Rbm38	FALSE	interacts with	Gm28153 (interacts with) Rbm38
1249	interacts with	Gm28153 (interacts with) Speer4b	FALSE	interacts with	Gm28153 (interacts with) Speer4b
1250	interacts with	Gm28153 (interacts with) Milr1	FALSE	interacts with	Gm28153 (interacts with) Milr1
1251	interacts with	Gm28153 (interacts with) Zfp113	FALSE	interacts with	Gm28153 (interacts with) Zfp113
1252	interacts with	Gm28153 (interacts with) Zfp592	FALSE	interacts with	Gm28153 (interacts with) Zfp592
1253	interacts with	Gm28153 (interacts with) Gm694	FALSE	interacts with	Gm28153 (interacts with) Gm694
1254	interacts with	Gm28153 (interacts with) Naaladl2	FALSE	interacts with	Gm28153 (interacts with) Naaladl2
1255	interacts with	Gm28153 (interacts with) Mlycd	FALSE	interacts with	Gm28153 (interacts with) Mlycd
1256	interacts with	Gm28153 (interacts with) H2-Ob	FALSE	interacts with	Gm28153 (interacts with) H2-Ob
1257	interacts with	Gm28153 (interacts with) Rdh12	FALSE	interacts with	Gm28153 (interacts with) Rdh12
1258	interacts with	Gm28153 (interacts with) Npb	FALSE	interacts with	Gm28153 (interacts with) Npb
1259	interacts with	Gm28153 (interacts with) Cep19	FALSE	interacts with	Gm28153 (interacts with) Cep19
1260	interacts with	Gm28153 (interacts with) Adm	FALSE	interacts with	Gm28153 (interacts with) Adm
1261	interacts with	Gm28153 (interacts with) Wdpcp	FALSE	interacts with	Gm28153 (interacts with) Wdpcp
1262	interacts with	Gm28153 (interacts with) Pold2	FALSE	interacts with	Gm28153 (interacts with) Pold2
1263	interacts with	Gm26859 (interacts with) 5-Mar	FALSE	interacts with	Gm26859 (interacts with) 5-Mar
1264	interacts with	Gm26859 (interacts with) Gm3002	FALSE	interacts with	Gm26859 (interacts with) Gm3002
1265	interacts with	Gm26859 (interacts with) Fbxl22	FALSE	interacts with	Gm26859 (interacts with) Fbxl22
1266	interacts with	Gm26859 (interacts with) Tspan1	FALSE	interacts with	Gm26859 (interacts with) Tspan1
1267	interacts with	Gm26859 (interacts with) Strn	FALSE	interacts with	Gm26859 (interacts with) Strn
1268	interacts with	Gm26859 (interacts with) Zfp280d	FALSE	interacts with	Gm26859 (interacts with) Zfp280d
1269	interacts with	Gm26859 (interacts with) Slc46a2	FALSE	interacts with	Gm26859 (interacts with) Slc46a2
1270	interacts with	Gm26859 (interacts with) Abcd2	FALSE	interacts with	Gm26859 (interacts with) Abcd2
1271	interacts with	Gm26859 (interacts with) Zfp982	FALSE	interacts with	Gm26859 (interacts with) Zfp982
1272	interacts with	Gm26859 (interacts with) Esf1	FALSE	interacts with	Gm26859 (interacts with) Esf1
1273	interacts with	Gm26859 (interacts with) Dennd6b	FALSE	interacts with	Gm26859 (interacts with) Dennd6b
1274	interacts with	Gm26859 (interacts with) Tnfrsf13b	FALSE	interacts with	Gm26859 (interacts with) Tnfrsf13b
1275	interacts with	Gm26859 (interacts with) Rel	FALSE	interacts with	Gm26859 (interacts with) Rel
1276	interacts with	Gm26859 (interacts with) Hnrnpll	FALSE	interacts with	Gm26859 (interacts with) Hnrnpll
1277	interacts with	Gm26859 (interacts with) Pgap2	FALSE	interacts with	Gm26859 (interacts with) Pgap2
1278	interacts with	Gm26859 (interacts with) Vamp4	FALSE	interacts with	Gm26859 (interacts with) Vamp4
1279	interacts with	Gm26859 (interacts with) Sptssa	FALSE	interacts with	Gm26859 (interacts with) Sptssa
1280	interacts with	Gm26859 (interacts with) Kcnk5	FALSE	interacts with	Gm26859 (interacts with) Kcnk5
1281	interacts with	Gm26859 (interacts with) Lcor	FALSE	interacts with	Gm26859 (interacts with) Lcor
1282	interacts with	Gm26859 (interacts with) Plcl1	FALSE	interacts with	Gm26859 (interacts with) Plcl1
1283	interacts with	Gm26859 (interacts with) Rnf31	FALSE	interacts with	Gm26859 (interacts with) Rnf31
1284	interacts with	Gm26859 (interacts with) Trnt1	FALSE	interacts with	Gm26859 (interacts with) Trnt1
1285	interacts with	Gm26859 (interacts with) Spi1	FALSE	interacts with	Gm26859 (interacts with) Spi1
1286	interacts with	Gm26859 (interacts with) Whsc1	FALSE	interacts with	Gm26859 (interacts with) Whsc1
1287	interacts with	Gm26859 (interacts with) Drd1	FALSE	interacts with	Gm26859 (interacts with) Drd1
1288	interacts with	Gm26859 (interacts with) Thoc6	FALSE	interacts with	Gm26859 (interacts with) Thoc6
1289	interacts with	Gm26859 (interacts with) Atp8b1	FALSE	interacts with	Gm26859 (interacts with) Atp8b1
1290	interacts with	Gm26859 (interacts with) Mrps5	FALSE	interacts with	Gm26859 (interacts with) Mrps5
1291	interacts with	Gm26859 (interacts with) Pdia5	FALSE	interacts with	Gm26859 (interacts with) Pdia5
1292	interacts with	Gm26859 (interacts with) 4930467E23Rik	FALSE	interacts with	Gm26859 (interacts with) 4930467E23Rik
1293	interacts with	Gm26859 (interacts with) Smyd2	FALSE	interacts with	Gm26859 (interacts with) Smyd2
1294	interacts with	Gm26859 (interacts with) Spocd1	FALSE	interacts with	Gm26859 (interacts with) Spocd1
1295	interacts with	Gm26859 (interacts with) Lnpk1	FALSE	interacts with	Gm26859 (interacts with) Lnpk1
1296	interacts with	Gm26859 (interacts with) Pdik1l	FALSE	interacts with	Gm26859 (interacts with) Pdik1l
1297	interacts with	Gm26859 (interacts with) Tnik	FALSE	interacts with	Gm26859 (interacts with) Tnik
1298	interacts with	Gm26859 (interacts with) Ola1	FALSE	interacts with	Gm26859 (interacts with) Ola1
1299	interacts with	Gm26859 (interacts with) Smyd5	FALSE	interacts with	Gm26859 (interacts with) Smyd5
1300	interacts with	Gm26859 (interacts with) Rc3h2	FALSE	interacts with	Gm26859 (interacts with) Rc3h2
1301	interacts with	Gm26859 (interacts with) Rbm34	FALSE	interacts with	Gm26859 (interacts with) Rbm34
1302	interacts with	Gm26859 (interacts with) Dcst1	FALSE	interacts with	Gm26859 (interacts with) Dcst1
1303	interacts with	Gm26859 (interacts with) Alg12	FALSE	interacts with	Gm26859 (interacts with) Alg12
1304	interacts with	Gm26859 (interacts with) Hook3	FALSE	interacts with	Gm26859 (interacts with) Hook3
1305	interacts with	Gm26859 (interacts with) Fam98b	FALSE	interacts with	Gm26859 (interacts with) Fam98b
1306	interacts with	Gm26859 (interacts with) Ptp4a1	FALSE	interacts with	Gm26859 (interacts with) Ptp4a1
1307	interacts with	Gm26859 (interacts with) Npb	FALSE	interacts with	Gm26859 (interacts with) Npb
1308	interacts with	Gm26859 (interacts with) Scube2	FALSE	interacts with	Gm26859 (interacts with) Scube2
1309	interacts with	Gm26859 (interacts with) Dpy19l1	FALSE	interacts with	Gm26859 (interacts with) Dpy19l1
1310	interacts with	Gm26859 (interacts with) Lama4	FALSE	interacts with	Gm26859 (interacts with) Lama4
1311	interacts with	Gm26859 (interacts with) Tmco1	FALSE	interacts with	Gm26859 (interacts with) Tmco1
1312	interacts with	Gm26859 (interacts with) Bcap29	FALSE	interacts with	Gm26859 (interacts with) Bcap29
1313	interacts with	Gm26859 (interacts with) Mgat4c	FALSE	interacts with	Gm26859 (interacts with) Mgat4c
1314	interacts with	Gm26643 (interacts with) Fbn2	FALSE	interacts with	Gm26643 (interacts with) Fbn2
1315	interacts with	Gm26643 (interacts with) 2700094K13Rik	FALSE	interacts with	Gm26643 (interacts with) 2700094K13Rik
1316	interacts with	Gm26643 (interacts with) Hsd3b5	FALSE	interacts with	Gm26643 (interacts with) Hsd3b5
1317	interacts with	Gm26643 (interacts with) Esf1	FALSE	interacts with	Gm26643 (interacts with) Esf1
1318	interacts with	Gm26643 (interacts with) Rasal3	FALSE	interacts with	Gm26643 (interacts with) Rasal3
1319	interacts with	Gm26643 (interacts with) Endov	FALSE	interacts with	Gm26643 (interacts with) Endov
1320	interacts with	Gm26643 (interacts with) Zfp958	FALSE	interacts with	Gm26643 (interacts with) Zfp958
1321	interacts with	Gm26643 (interacts with) Cabp1	FALSE	interacts with	Gm26643 (interacts with) Cabp1
1322	interacts with	Gm26643 (interacts with) Ndufb7	FALSE	interacts with	Gm26643 (interacts with) Ndufb7
1323	interacts with	Gm26643 (interacts with) H6pd	FALSE	interacts with	Gm26643 (interacts with) H6pd
1324	interacts with	Gm26643 (interacts with) Cenpw	FALSE	interacts with	Gm26643 (interacts with) Cenpw
1325	interacts with	Gm26643 (interacts with) Lrrc55	FALSE	interacts with	Gm26643 (interacts with) Lrrc55
1326	interacts with	Gm26643 (interacts with) Phtf2	FALSE	interacts with	Gm26643 (interacts with) Phtf2
1327	interacts with	Gm26643 (interacts with) Nemp1	FALSE	interacts with	Gm26643 (interacts with) Nemp1
1328	interacts with	Gm26643 (interacts with) Prss8	FALSE	interacts with	Gm26643 (interacts with) Prss8
1329	interacts with	Gm26643 (interacts with) Vipr2	FALSE	interacts with	Gm26643 (interacts with) Vipr2
1330	interacts with	Gm26643 (interacts with) Gkn3	FALSE	interacts with	Gm26643 (interacts with) Gkn3
1331	interacts with	Gm26643 (interacts with) Prr5	FALSE	interacts with	Gm26643 (interacts with) Prr5
1332	interacts with	Gm26643 (interacts with) Wdr19	FALSE	interacts with	Gm26643 (interacts with) Wdr19
1333	interacts with	Gm26643 (interacts with) Krt87	FALSE	interacts with	Gm26643 (interacts with) Krt87
1334	interacts with	Gm26643 (interacts with) 4930467E23Rik	FALSE	interacts with	Gm26643 (interacts with) 4930467E23Rik
1335	interacts with	Gm26643 (interacts with) Men1	FALSE	interacts with	Gm26643 (interacts with) Men1
1336	interacts with	Gm26643 (interacts with) Ppp1r35	FALSE	interacts with	Gm26643 (interacts with) Ppp1r35
1337	interacts with	Gm26643 (interacts with) Asb14	FALSE	interacts with	Gm26643 (interacts with) Asb14
1338	interacts with	Gm26643 (interacts with) Pik3r6	FALSE	interacts with	Gm26643 (interacts with) Pik3r6
1339	interacts with	Gm26643 (interacts with) Cyp1b1	FALSE	interacts with	Gm26643 (interacts with) Cyp1b1
1340	interacts with	Gm26643 (interacts with) Haus6	FALSE	interacts with	Gm26643 (interacts with) Haus6
1341	interacts with	Gm26643 (interacts with) Amotl2	FALSE	interacts with	Gm26643 (interacts with) Amotl2
1342	interacts with	Gm26643 (interacts with) Snd1	FALSE	interacts with	Gm26643 (interacts with) Snd1
1343	interacts with	Gm26643 (interacts with) Caml	FALSE	interacts with	Gm26643 (interacts with) Caml
1344	interacts with	Gm26643 (interacts with) Cdkn2c	FALSE	interacts with	Gm26643 (interacts with) Cdkn2c
1345	interacts with	Gm26643 (interacts with) Dcst1	FALSE	interacts with	Gm26643 (interacts with) Dcst1
1346	interacts with	Gm26643 (interacts with) Sil1	FALSE	interacts with	Gm26643 (interacts with) Sil1
1347	interacts with	Gm26643 (interacts with) Ptp4a1	FALSE	interacts with	Gm26643 (interacts with) Ptp4a1
1348	interacts with	Gm26643 (interacts with) Dcst2	FALSE	interacts with	Gm26643 (interacts with) Dcst2
1349	interacts with	Gm26643 (interacts with) Edn3	FALSE	interacts with	Gm26643 (interacts with) Edn3
1350	interacts with	Gm26643 (interacts with) Rarres1	FALSE	interacts with	Gm26643 (interacts with) Rarres1
1351	interacts with	Gm26643 (interacts with) Capn12	FALSE	interacts with	Gm26643 (interacts with) Capn12
1352	interacts with	Gm26643 (interacts with) Anks4b	FALSE	interacts with	Gm26643 (interacts with) Anks4b
1353	interacts with	Gm26643 (interacts with) Mgat4c	FALSE	interacts with	Gm26643 (interacts with) Mgat4c
1354	interacts with	Gm26599 (interacts with) Ccdc90b	FALSE	interacts with	Gm26599 (interacts with) Ccdc90b
1355	interacts with	Gm26599 (interacts with) Rgcc	FALSE	interacts with	Gm26599 (interacts with) Rgcc
1356	interacts with	Gm26599 (interacts with) Strn	FALSE	interacts with	Gm26599 (interacts with) Strn
1357	interacts with	Gm26599 (interacts with) Tmigd3	FALSE	interacts with	Gm26599 (interacts with) Tmigd3
1358	interacts with	Gm26599 (interacts with) Cox7b2	FALSE	interacts with	Gm26599 (interacts with) Cox7b2
1359	interacts with	Gm26599 (interacts with) 2700094K13Rik	FALSE	interacts with	Gm26599 (interacts with) 2700094K13Rik
1360	interacts with	Gm26599 (interacts with) Abcd2	FALSE	interacts with	Gm26599 (interacts with) Abcd2
1361	interacts with	Gm26599 (interacts with) Hgf	FALSE	interacts with	Gm26599 (interacts with) Hgf
1362	interacts with	Gm26599 (interacts with) Glrx2	FALSE	interacts with	Gm26599 (interacts with) Glrx2
1363	interacts with	Gm26599 (interacts with) Asf1a	FALSE	interacts with	Gm26599 (interacts with) Asf1a
1364	interacts with	Gm26599 (interacts with) Zfp992	FALSE	interacts with	Gm26599 (interacts with) Zfp992
1365	interacts with	Gm26599 (interacts with) Aimp1	FALSE	interacts with	Gm26599 (interacts with) Aimp1
1366	interacts with	Gm26599 (interacts with) Fpgs	FALSE	interacts with	Gm26599 (interacts with) Fpgs
1367	interacts with	Gm26599 (interacts with) Chad	FALSE	interacts with	Gm26599 (interacts with) Chad
1368	interacts with	Gm26599 (interacts with) Sptssa	FALSE	interacts with	Gm26599 (interacts with) Sptssa
1369	interacts with	Gm26599 (interacts with) Fgf10	FALSE	interacts with	Gm26599 (interacts with) Fgf10
1370	interacts with	Gm26599 (interacts with) Slc26a10	FALSE	interacts with	Gm26599 (interacts with) Slc26a10
1371	interacts with	Gm26599 (interacts with) Cenpw	FALSE	interacts with	Gm26599 (interacts with) Cenpw
1372	interacts with	Gm26599 (interacts with) Kcnk5	FALSE	interacts with	Gm26599 (interacts with) Kcnk5
1373	interacts with	Gm26599 (interacts with) Lcor	FALSE	interacts with	Gm26599 (interacts with) Lcor
1374	interacts with	Gm26599 (interacts with) Mkks	FALSE	interacts with	Gm26599 (interacts with) Mkks
1375	interacts with	Gm26599 (interacts with) Trim75	FALSE	interacts with	Gm26599 (interacts with) Trim75
1376	interacts with	Gm26599 (interacts with) Ndufb3	FALSE	interacts with	Gm26599 (interacts with) Ndufb3
1377	interacts with	Gm26599 (interacts with) Atp8b1	FALSE	interacts with	Gm26599 (interacts with) Atp8b1
1378	interacts with	Gm26599 (interacts with) Smco4	FALSE	interacts with	Gm26599 (interacts with) Smco4
1379	interacts with	Gm26599 (interacts with) Nefh	FALSE	interacts with	Gm26599 (interacts with) Nefh
1380	interacts with	Gm26599 (interacts with) Ifitm1	FALSE	interacts with	Gm26599 (interacts with) Ifitm1
1381	interacts with	Gm26599 (interacts with) Hrc	FALSE	interacts with	Gm26599 (interacts with) Hrc
1382	interacts with	Gm26599 (interacts with) Pdia5	FALSE	interacts with	Gm26599 (interacts with) Pdia5
1383	interacts with	Gm26599 (interacts with) Zfp111	FALSE	interacts with	Gm26599 (interacts with) Zfp111
1384	interacts with	Gm26599 (interacts with) Faf1	FALSE	interacts with	Gm26599 (interacts with) Faf1
1385	interacts with	Gm26599 (interacts with) Ppp1r35	FALSE	interacts with	Gm26599 (interacts with) Ppp1r35
1386	interacts with	Gm26599 (interacts with) Smyd2	FALSE	interacts with	Gm26599 (interacts with) Smyd2
1387	interacts with	Gm26599 (interacts with) Bche	FALSE	interacts with	Gm26599 (interacts with) Bche
1388	interacts with	Gm26599 (interacts with) Jade1	FALSE	interacts with	Gm26599 (interacts with) Jade1
1389	interacts with	Gm26599 (interacts with) Thumpd3	FALSE	interacts with	Gm26599 (interacts with) Thumpd3
1390	interacts with	Gm26599 (interacts with) Muc1	FALSE	interacts with	Gm26599 (interacts with) Muc1
1391	interacts with	Gm26599 (interacts with) Elmod2	FALSE	interacts with	Gm26599 (interacts with) Elmod2
1392	interacts with	Gm26599 (interacts with) Aggf1	FALSE	interacts with	Gm26599 (interacts with) Aggf1
1393	interacts with	Gm26599 (interacts with) Tnip2	FALSE	interacts with	Gm26599 (interacts with) Tnip2
1394	interacts with	Gm26599 (interacts with) Amotl2	FALSE	interacts with	Gm26599 (interacts with) Amotl2
1395	interacts with	Gm26599 (interacts with) 5730508B09Rik	FALSE	interacts with	Gm26599 (interacts with) 5730508B09Rik
1396	interacts with	Gm26599 (interacts with) Zfp780b	FALSE	interacts with	Gm26599 (interacts with) Zfp780b
1397	interacts with	Gm26599 (interacts with) Atp6v1h	FALSE	interacts with	Gm26599 (interacts with) Atp6v1h
1398	interacts with	Gm26599 (interacts with) Ola1	FALSE	interacts with	Gm26599 (interacts with) Ola1
1399	interacts with	Gm26599 (interacts with) Ppid	FALSE	interacts with	Gm26599 (interacts with) Ppid
1400	interacts with	Gm26599 (interacts with) Mlycd	FALSE	interacts with	Gm26599 (interacts with) Mlycd
1401	interacts with	Gm26599 (interacts with) Smyd5	FALSE	interacts with	Gm26599 (interacts with) Smyd5
1402	interacts with	Gm26599 (interacts with) Srp9	FALSE	interacts with	Gm26599 (interacts with) Srp9
1403	interacts with	Gm26599 (interacts with) Caml	FALSE	interacts with	Gm26599 (interacts with) Caml
1404	interacts with	Gm26599 (interacts with) Rbm34	FALSE	interacts with	Gm26599 (interacts with) Rbm34
1405	interacts with	Gm26599 (interacts with) Rdh12	FALSE	interacts with	Gm26599 (interacts with) Rdh12
1406	interacts with	Gm26599 (interacts with) Tmed5	FALSE	interacts with	Gm26599 (interacts with) Tmed5
1407	interacts with	Gm26599 (interacts with) Ptp4a1	FALSE	interacts with	Gm26599 (interacts with) Ptp4a1
1408	interacts with	Gm26599 (interacts with) Sema3e	FALSE	interacts with	Gm26599 (interacts with) Sema3e
1409	interacts with	Gm26599 (interacts with) Sema3d	FALSE	interacts with	Gm26599 (interacts with) Sema3d
1410	interacts with	Gm26599 (interacts with) Dpy19l1	FALSE	interacts with	Gm26599 (interacts with) Dpy19l1
1411	interacts with	Gm26599 (interacts with) Sema6a	FALSE	interacts with	Gm26599 (interacts with) Sema6a
1412	interacts with	Gm26599 (interacts with) Metap2	FALSE	interacts with	Gm26599 (interacts with) Metap2
1413	interacts with	Gm26599 (interacts with) Smco3	FALSE	interacts with	Gm26599 (interacts with) Smco3
1414	interacts with	Gm26599 (interacts with) Mgat4c	FALSE	interacts with	Gm26599 (interacts with) Mgat4c
1415	interacts with	Gm26599 (interacts with) Ankrd13a	FALSE	interacts with	Gm26599 (interacts with) Ankrd13a
1416	interacts with	Gm26599 (interacts with) Neurl2	FALSE	interacts with	Gm26599 (interacts with) Neurl2
1417	interacts with	Gm26592 (interacts with) 5-Mar	FALSE	interacts with	Gm26592 (interacts with) 5-Mar
1418	interacts with	Gm26592 (interacts with) Gm3002	FALSE	interacts with	Gm26592 (interacts with) Gm3002
1419	interacts with	Gm26592 (interacts with) Tspan1	FALSE	interacts with	Gm26592 (interacts with) Tspan1
1420	interacts with	Gm26592 (interacts with) Papola	FALSE	interacts with	Gm26592 (interacts with) Papola
1421	interacts with	Gm26592 (interacts with) 2410004B18Rik	FALSE	interacts with	Gm26592 (interacts with) 2410004B18Rik
1422	interacts with	Gm26592 (interacts with) Zfp982	FALSE	interacts with	Gm26592 (interacts with) Zfp982
1423	interacts with	Gm26592 (interacts with) Esf1	FALSE	interacts with	Gm26592 (interacts with) Esf1
1424	interacts with	Gm26592 (interacts with) Psip1	FALSE	interacts with	Gm26592 (interacts with) Psip1
1425	interacts with	Gm26592 (interacts with) Lrrtm2	FALSE	interacts with	Gm26592 (interacts with) Lrrtm2
1426	interacts with	Gm26592 (interacts with) Rdh10	FALSE	interacts with	Gm26592 (interacts with) Rdh10
1427	interacts with	Gm26592 (interacts with) Zfand5	FALSE	interacts with	Gm26592 (interacts with) Zfand5
1428	interacts with	Gm26592 (interacts with) Vamp4	FALSE	interacts with	Gm26592 (interacts with) Vamp4
1429	interacts with	Gm26592 (interacts with) Tpd52	FALSE	interacts with	Gm26592 (interacts with) Tpd52
1430	interacts with	Gm26592 (interacts with) Lrrc24	FALSE	interacts with	Gm26592 (interacts with) Lrrc24
1431	interacts with	Gm26592 (interacts with) Naca	FALSE	interacts with	Gm26592 (interacts with) Naca
1432	interacts with	Gm26592 (interacts with) Plcl1	FALSE	interacts with	Gm26592 (interacts with) Plcl1
1433	interacts with	Gm26592 (interacts with) Vamp5	FALSE	interacts with	Gm26592 (interacts with) Vamp5
1434	interacts with	Gm26592 (interacts with) Sugt1	FALSE	interacts with	Gm26592 (interacts with) Sugt1
1435	interacts with	Gm26592 (interacts with) B3galt2	FALSE	interacts with	Gm26592 (interacts with) B3galt2
1436	interacts with	Gm26592 (interacts with) Drd1	FALSE	interacts with	Gm26592 (interacts with) Drd1
1437	interacts with	Gm26592 (interacts with) Zfp991	FALSE	interacts with	Gm26592 (interacts with) Zfp991
1438	interacts with	Gm26592 (interacts with) H2-T23	FALSE	interacts with	Gm26592 (interacts with) H2-T23
1439	interacts with	Gm26592 (interacts with) Sec62	FALSE	interacts with	Gm26592 (interacts with) Sec62
1440	interacts with	Gm26592 (interacts with) Nefh	FALSE	interacts with	Gm26592 (interacts with) Nefh
1441	interacts with	Gm26592 (interacts with) Mrps5	FALSE	interacts with	Gm26592 (interacts with) Mrps5
1442	interacts with	Gm26592 (interacts with) Lnpk1	FALSE	interacts with	Gm26592 (interacts with) Lnpk1
1443	interacts with	Gm26592 (interacts with) Uqcc1	FALSE	interacts with	Gm26592 (interacts with) Uqcc1
1444	interacts with	Gm26592 (interacts with) Dhx40	FALSE	interacts with	Gm26592 (interacts with) Dhx40
1445	interacts with	Gm26592 (interacts with) Gdap1	FALSE	interacts with	Gm26592 (interacts with) Gdap1
1446	interacts with	Gm26592 (interacts with) Pdik1l	FALSE	interacts with	Gm26592 (interacts with) Pdik1l
1447	interacts with	Gm26592 (interacts with) Klf6	FALSE	interacts with	Gm26592 (interacts with) Klf6
1448	interacts with	Gm26592 (interacts with) Rc3h2	FALSE	interacts with	Gm26592 (interacts with) Rc3h2
1449	interacts with	Gm26592 (interacts with) Rbm34	FALSE	interacts with	Gm26592 (interacts with) Rbm34
1450	interacts with	Gm26592 (interacts with) Dlk2	FALSE	interacts with	Gm26592 (interacts with) Dlk2
1451	interacts with	Gm26592 (interacts with) Dcst1	FALSE	interacts with	Gm26592 (interacts with) Dcst1
1452	interacts with	Gm26592 (interacts with) Hook3	FALSE	interacts with	Gm26592 (interacts with) Hook3
1453	interacts with	Gm26592 (interacts with) Fam98b	FALSE	interacts with	Gm26592 (interacts with) Fam98b
1454	interacts with	Gm26592 (interacts with) Rnf217	FALSE	interacts with	Gm26592 (interacts with) Rnf217
1455	interacts with	Gm26592 (interacts with) Ptp4a1	FALSE	interacts with	Gm26592 (interacts with) Ptp4a1
1456	interacts with	Gm26592 (interacts with) Fgfr1op	FALSE	interacts with	Gm26592 (interacts with) Fgfr1op
1457	interacts with	Gm26592 (interacts with) Isg15	FALSE	interacts with	Gm26592 (interacts with) Isg15
1458	interacts with	Gm26592 (interacts with) Kcnb2	FALSE	interacts with	Gm26592 (interacts with) Kcnb2
1459	interacts with	Gm26592 (interacts with) Tmco1	FALSE	interacts with	Gm26592 (interacts with) Tmco1
1460	interacts with	Gm26592 (interacts with) Bcap29	FALSE	interacts with	Gm26592 (interacts with) Bcap29
1461	interacts with	Gm26592 (interacts with) Vps37a	FALSE	interacts with	Gm26592 (interacts with) Vps37a
1462	interacts with	Gm26592 (interacts with) Ssb	FALSE	interacts with	Gm26592 (interacts with) Ssb
1463	interacts with	Gm26592 (interacts with) Prpf39	FALSE	interacts with	Gm26592 (interacts with) Prpf39
1464	interacts with	Gm26592 (interacts with) Rab6a	FALSE	interacts with	Gm26592 (interacts with) Rab6a
1465	interacts with	Gm20522 (interacts with) Sstr2	FALSE	interacts with	Gm20522 (interacts with) Sstr2
1466	interacts with	Gm20522 (interacts with) 5-Mar	FALSE	interacts with	Gm20522 (interacts with) 5-Mar
1467	interacts with	Gm20522 (interacts with) Gm3002	FALSE	interacts with	Gm20522 (interacts with) Gm3002
1468	interacts with	Gm20522 (interacts with) Dazl	FALSE	interacts with	Gm20522 (interacts with) Dazl
1469	interacts with	Gm20522 (interacts with) Tspan1	FALSE	interacts with	Gm20522 (interacts with) Tspan1
1470	interacts with	Gm20522 (interacts with) Tecpr1	FALSE	interacts with	Gm20522 (interacts with) Tecpr1
1471	interacts with	Gm20522 (interacts with) Strn	FALSE	interacts with	Gm20522 (interacts with) Strn
1472	interacts with	Gm20522 (interacts with) Runx2	FALSE	interacts with	Gm20522 (interacts with) Runx2
1473	interacts with	Gm20522 (interacts with) 2410004B18Rik	FALSE	interacts with	Gm20522 (interacts with) 2410004B18Rik
1474	interacts with	Gm20522 (interacts with) Zfp280d	FALSE	interacts with	Gm20522 (interacts with) Zfp280d
1475	interacts with	Gm20522 (interacts with) Zfp982	FALSE	interacts with	Gm20522 (interacts with) Zfp982
1476	interacts with	Gm20522 (interacts with) Gm3194	FALSE	interacts with	Gm20522 (interacts with) Gm3194
1477	interacts with	Gm20522 (interacts with) Rdh10	FALSE	interacts with	Gm20522 (interacts with) Rdh10
1478	interacts with	Gm20522 (interacts with) Cobl	FALSE	interacts with	Gm20522 (interacts with) Cobl
1479	interacts with	Gm20522 (interacts with) Zfand5	FALSE	interacts with	Gm20522 (interacts with) Zfand5
1480	interacts with	Gm20522 (interacts with) Ube3a	FALSE	interacts with	Gm20522 (interacts with) Ube3a
1481	interacts with	Gm20522 (interacts with) Rel	FALSE	interacts with	Gm20522 (interacts with) Rel
1482	interacts with	Gm20522 (interacts with) Col22a1	FALSE	interacts with	Gm20522 (interacts with) Col22a1
1483	interacts with	Gm20522 (interacts with) BC048403	FALSE	interacts with	Gm20522 (interacts with) BC048403
1484	interacts with	Gm20522 (interacts with) Vamp4	FALSE	interacts with	Gm20522 (interacts with) Vamp4
1485	interacts with	Gm20522 (interacts with) Itgb3bp	FALSE	interacts with	Gm20522 (interacts with) Itgb3bp
1486	interacts with	Gm20522 (interacts with) Zkscan7	FALSE	interacts with	Gm20522 (interacts with) Zkscan7
1487	interacts with	Gm20522 (interacts with) Lrrc24	FALSE	interacts with	Gm20522 (interacts with) Lrrc24
1488	interacts with	Gm20522 (interacts with) Wbscr17	FALSE	interacts with	Gm20522 (interacts with) Wbscr17
1489	interacts with	Gm20522 (interacts with) Lcor	FALSE	interacts with	Gm20522 (interacts with) Lcor
1490	interacts with	Gm20522 (interacts with) Plcl1	FALSE	interacts with	Gm20522 (interacts with) Plcl1
1491	interacts with	Gm20522 (interacts with) Rnf31	FALSE	interacts with	Gm20522 (interacts with) Rnf31
1492	interacts with	Gm20522 (interacts with) Sugt1	FALSE	interacts with	Gm20522 (interacts with) Sugt1
1493	interacts with	Gm20522 (interacts with) B3galt2	FALSE	interacts with	Gm20522 (interacts with) B3galt2
1494	interacts with	Gm20522 (interacts with) Angptl2	FALSE	interacts with	Gm20522 (interacts with) Angptl2
1495	interacts with	Gm20522 (interacts with) Tbc1d15	FALSE	interacts with	Gm20522 (interacts with) Tbc1d15
1496	interacts with	Gm20522 (interacts with) Cep131	FALSE	interacts with	Gm20522 (interacts with) Cep131
1497	interacts with	Gm20522 (interacts with) Drd1	FALSE	interacts with	Gm20522 (interacts with) Drd1
1498	interacts with	Gm20522 (interacts with) Cdc73	FALSE	interacts with	Gm20522 (interacts with) Cdc73
1499	interacts with	Gm20522 (interacts with) Kras	FALSE	interacts with	Gm20522 (interacts with) Kras
1500	interacts with	Gm20522 (interacts with) Sec62	FALSE	interacts with	Gm20522 (interacts with) Sec62
1501	interacts with	Gm20522 (interacts with) Elp4	FALSE	interacts with	Gm20522 (interacts with) Elp4
1502	interacts with	Gm20522 (interacts with) Svil	FALSE	interacts with	Gm20522 (interacts with) Svil
1503	interacts with	Gm20522 (interacts with) Cav2	FALSE	interacts with	Gm20522 (interacts with) Cav2
1504	interacts with	Gm20522 (interacts with) Mrps5	FALSE	interacts with	Gm20522 (interacts with) Mrps5
1505	interacts with	Gm20522 (interacts with) Synj2	FALSE	interacts with	Gm20522 (interacts with) Synj2
1506	interacts with	Gm20522 (interacts with) Gtf2ird2	FALSE	interacts with	Gm20522 (interacts with) Gtf2ird2
1507	interacts with	Gm20522 (interacts with) 4930467E23Rik	FALSE	interacts with	Gm20522 (interacts with) 4930467E23Rik
1508	interacts with	Gm20522 (interacts with) Gm3383	FALSE	interacts with	Gm20522 (interacts with) Gm3383
1509	interacts with	Gm20522 (interacts with) Id2	FALSE	interacts with	Gm20522 (interacts with) Id2
1510	interacts with	Gm20522 (interacts with) Snai2	FALSE	interacts with	Gm20522 (interacts with) Snai2
1511	interacts with	Gm20522 (interacts with) Lnpk1	FALSE	interacts with	Gm20522 (interacts with) Lnpk1
1512	interacts with	Gm20522 (interacts with) Uqcc1	FALSE	interacts with	Gm20522 (interacts with) Uqcc1
1513	interacts with	Gm20522 (interacts with) Ankrd13c	FALSE	interacts with	Gm20522 (interacts with) Ankrd13c
1514	interacts with	Gm20522 (interacts with) Llph	FALSE	interacts with	Gm20522 (interacts with) Llph
1515	interacts with	Gm20522 (interacts with) Pdik1l	FALSE	interacts with	Gm20522 (interacts with) Pdik1l
1516	interacts with	Gm20522 (interacts with) Hace1	FALSE	interacts with	Gm20522 (interacts with) Hace1
1517	interacts with	Gm20522 (interacts with) Gng12	FALSE	interacts with	Gm20522 (interacts with) Gng12
1518	interacts with	Gm20522 (interacts with) Tnik	FALSE	interacts with	Gm20522 (interacts with) Tnik
1519	interacts with	Gm20522 (interacts with) Ola1	FALSE	interacts with	Gm20522 (interacts with) Ola1
1520	interacts with	Gm20522 (interacts with) Glis3	FALSE	interacts with	Gm20522 (interacts with) Glis3
1521	interacts with	Gm20522 (interacts with) Arid4b	FALSE	interacts with	Gm20522 (interacts with) Arid4b
1522	interacts with	Gm20522 (interacts with) Rc3h2	FALSE	interacts with	Gm20522 (interacts with) Rc3h2
1523	interacts with	Gm20522 (interacts with) Rsrc2	FALSE	interacts with	Gm20522 (interacts with) Rsrc2
1524	interacts with	Gm20522 (interacts with) Rbm34	FALSE	interacts with	Gm20522 (interacts with) Rbm34
1525	interacts with	Gm20522 (interacts with) Dlk2	FALSE	interacts with	Gm20522 (interacts with) Dlk2
1526	interacts with	Gm20522 (interacts with) Smarca2	FALSE	interacts with	Gm20522 (interacts with) Smarca2
1527	interacts with	Gm20522 (interacts with) 9330182L06Rik	FALSE	interacts with	Gm20522 (interacts with) 9330182L06Rik
1528	interacts with	Gm20522 (interacts with) Cwc15	FALSE	interacts with	Gm20522 (interacts with) Cwc15
1529	interacts with	Gm20522 (interacts with) Mef2c	FALSE	interacts with	Gm20522 (interacts with) Mef2c
1530	interacts with	Gm20522 (interacts with) Brpf1	FALSE	interacts with	Gm20522 (interacts with) Brpf1
1531	interacts with	Gm20522 (interacts with) Btbd9	FALSE	interacts with	Gm20522 (interacts with) Btbd9
1532	interacts with	Gm20522 (interacts with) Isg15	FALSE	interacts with	Gm20522 (interacts with) Isg15
1533	interacts with	Gm20522 (interacts with) Atp7b	FALSE	interacts with	Gm20522 (interacts with) Atp7b
1534	interacts with	Gm20522 (interacts with) Lama4	FALSE	interacts with	Gm20522 (interacts with) Lama4
1535	interacts with	Gm20522 (interacts with) Nova2	FALSE	interacts with	Gm20522 (interacts with) Nova2
1536	interacts with	Gm20522 (interacts with) Tmco1	FALSE	interacts with	Gm20522 (interacts with) Tmco1
1537	interacts with	Gm20522 (interacts with) Bcap29	FALSE	interacts with	Gm20522 (interacts with) Bcap29
1538	interacts with	Gm20522 (interacts with) Prpf39	FALSE	interacts with	Gm20522 (interacts with) Prpf39
1539	interacts with	Gm17202 (interacts with) 2410004B18Rik	FALSE	interacts with	Gm17202 (interacts with) 2410004B18Rik
1540	interacts with	Gm17202 (interacts with) 2700094K13Rik	FALSE	interacts with	Gm17202 (interacts with) 2700094K13Rik
1541	interacts with	Gm17202 (interacts with) Rasal3	FALSE	interacts with	Gm17202 (interacts with) Rasal3
1542	interacts with	Gm17202 (interacts with) Cabp1	FALSE	interacts with	Gm17202 (interacts with) Cabp1
1543	interacts with	Gm17202 (interacts with) Hivep3	FALSE	interacts with	Gm17202 (interacts with) Hivep3
1544	interacts with	Gm17202 (interacts with) Tpd52	FALSE	interacts with	Gm17202 (interacts with) Tpd52
1545	interacts with	Gm17202 (interacts with) Trim75	FALSE	interacts with	Gm17202 (interacts with) Trim75
1546	interacts with	Gm17202 (interacts with) Gkn3	FALSE	interacts with	Gm17202 (interacts with) Gkn3
1547	interacts with	Gm17202 (interacts with) Asah1	FALSE	interacts with	Gm17202 (interacts with) Asah1
1548	interacts with	Gm17202 (interacts with) Krt87	FALSE	interacts with	Gm17202 (interacts with) Krt87
1549	interacts with	Gm17202 (interacts with) Men1	FALSE	interacts with	Gm17202 (interacts with) Men1
1550	interacts with	Gm17202 (interacts with) Pik3r6	FALSE	interacts with	Gm17202 (interacts with) Pik3r6
1551	interacts with	Gm17202 (interacts with) Eif4ebp1	FALSE	interacts with	Gm17202 (interacts with) Eif4ebp1
1552	interacts with	Gm17202 (interacts with) Haus6	FALSE	interacts with	Gm17202 (interacts with) Haus6
1553	interacts with	Gm17202 (interacts with) Iyd	FALSE	interacts with	Gm17202 (interacts with) Iyd
1554	interacts with	Gm17202 (interacts with) Caml	FALSE	interacts with	Gm17202 (interacts with) Caml
1555	interacts with	Gm17202 (interacts with) Myo1c	FALSE	interacts with	Gm17202 (interacts with) Myo1c
1556	interacts with	Gm17202 (interacts with) Dcst1	FALSE	interacts with	Gm17202 (interacts with) Dcst1
1557	interacts with	Gm17202 (interacts with) Usp45	FALSE	interacts with	Gm17202 (interacts with) Usp45
1558	interacts with	Gm17202 (interacts with) Nol7	FALSE	interacts with	Gm17202 (interacts with) Nol7
1559	interacts with	Gm16364 (interacts with) Otof	FALSE	interacts with	Gm16364 (interacts with) Otof
1560	interacts with	Gm16364 (interacts with) Coq3	FALSE	interacts with	Gm16364 (interacts with) Coq3
1561	interacts with	Gm16364 (interacts with) Ccdc18	FALSE	interacts with	Gm16364 (interacts with) Ccdc18
1562	interacts with	Gm16364 (interacts with) Bcl7b	FALSE	interacts with	Gm16364 (interacts with) Bcl7b
1563	interacts with	Gm16364 (interacts with) Slc1a6	FALSE	interacts with	Gm16364 (interacts with) Slc1a6
1564	interacts with	Gm16364 (interacts with) Nae1	FALSE	interacts with	Gm16364 (interacts with) Nae1
1565	interacts with	Gm16364 (interacts with) Dis3	FALSE	interacts with	Gm16364 (interacts with) Dis3
1566	interacts with	Gm16364 (interacts with) Rmdn2	FALSE	interacts with	Gm16364 (interacts with) Rmdn2
1567	interacts with	Gm16364 (interacts with) Ccdc43	FALSE	interacts with	Gm16364 (interacts with) Ccdc43
1568	interacts with	Gm16364 (interacts with) Sytl2	FALSE	interacts with	Gm16364 (interacts with) Sytl2
1569	interacts with	Gm16364 (interacts with) Tgs1	FALSE	interacts with	Gm16364 (interacts with) Tgs1
1570	interacts with	Gm16364 (interacts with) Prpf38a	FALSE	interacts with	Gm16364 (interacts with) Prpf38a
1571	interacts with	Gm16364 (interacts with) Dcst1	FALSE	interacts with	Gm16364 (interacts with) Dcst1
1572	interacts with	Gm16364 (interacts with) Ermn	FALSE	interacts with	Gm16364 (interacts with) Ermn
1573	interacts with	Gm16364 (interacts with) Cnep1r1	FALSE	interacts with	Gm16364 (interacts with) Cnep1r1
1574	interacts with	Gm16364 (interacts with) Fbxo30	FALSE	interacts with	Gm16364 (interacts with) Fbxo30
1575	interacts with	Gm16364 (interacts with) Dcst2	FALSE	interacts with	Gm16364 (interacts with) Dcst2
1576	interacts with	Gm16364 (interacts with) Edn3	FALSE	interacts with	Gm16364 (interacts with) Edn3
1577	interacts with	Gm16364 (interacts with) Itch	FALSE	interacts with	Gm16364 (interacts with) Itch
1578	interacts with	Gm16364 (interacts with) Cep19	FALSE	interacts with	Gm16364 (interacts with) Cep19
1579	interacts with	Gm16364 (interacts with) Tradd	FALSE	interacts with	Gm16364 (interacts with) Tradd
1580	interacts with	Gm16214 (interacts with) Sorcs1	FALSE	interacts with	Gm16214 (interacts with) Sorcs1
1581	interacts with	Gm16214 (interacts with) Unc13c	FALSE	interacts with	Gm16214 (interacts with) Unc13c
1582	interacts with	Gm16214 (interacts with) Smc6	FALSE	interacts with	Gm16214 (interacts with) Smc6
1583	interacts with	Gm16214 (interacts with) Dazl	FALSE	interacts with	Gm16214 (interacts with) Dazl
1584	interacts with	Gm16214 (interacts with) Kif22	FALSE	interacts with	Gm16214 (interacts with) Kif22
1585	interacts with	Gm16214 (interacts with) Anxa3	FALSE	interacts with	Gm16214 (interacts with) Anxa3
1586	interacts with	Gm16214 (interacts with) Chrm2	FALSE	interacts with	Gm16214 (interacts with) Chrm2
1587	interacts with	Gm16214 (interacts with) Tmigd3	FALSE	interacts with	Gm16214 (interacts with) Tmigd3
1588	interacts with	Gm16214 (interacts with) Btg3	FALSE	interacts with	Gm16214 (interacts with) Btg3
1589	interacts with	Gm16214 (interacts with) Abcd2	FALSE	interacts with	Gm16214 (interacts with) Abcd2
1590	interacts with	Gm16214 (interacts with) Hgf	FALSE	interacts with	Gm16214 (interacts with) Hgf
1591	interacts with	Gm16214 (interacts with) Lrrc42	FALSE	interacts with	Gm16214 (interacts with) Lrrc42
1592	interacts with	Gm16214 (interacts with) Ift81	FALSE	interacts with	Gm16214 (interacts with) Ift81
1593	interacts with	Gm16214 (interacts with) Aimp1	FALSE	interacts with	Gm16214 (interacts with) Aimp1
1594	interacts with	Gm16214 (interacts with) Fpgs	FALSE	interacts with	Gm16214 (interacts with) Fpgs
1595	interacts with	Gm16214 (interacts with) BC048403	FALSE	interacts with	Gm16214 (interacts with) BC048403
1596	interacts with	Gm16214 (interacts with) Chad	FALSE	interacts with	Gm16214 (interacts with) Chad
1597	interacts with	Gm16214 (interacts with) Pla2g4c	FALSE	interacts with	Gm16214 (interacts with) Pla2g4c
1598	interacts with	Gm16214 (interacts with) Fgf10	FALSE	interacts with	Gm16214 (interacts with) Fgf10
1599	interacts with	Gm16214 (interacts with) Kcnk5	FALSE	interacts with	Gm16214 (interacts with) Kcnk5
1600	interacts with	Gm16214 (interacts with) Trim75	FALSE	interacts with	Gm16214 (interacts with) Trim75
1601	interacts with	Gm16214 (interacts with) Ndufb3	FALSE	interacts with	Gm16214 (interacts with) Ndufb3
1602	interacts with	Gm16214 (interacts with) Rock1	FALSE	interacts with	Gm16214 (interacts with) Rock1
1603	interacts with	Gm16214 (interacts with) Plcb4	FALSE	interacts with	Gm16214 (interacts with) Plcb4
1604	interacts with	Gm16214 (interacts with) Drd1	FALSE	interacts with	Gm16214 (interacts with) Drd1
1605	interacts with	Gm16214 (interacts with) Atp8b1	FALSE	interacts with	Gm16214 (interacts with) Atp8b1
1606	interacts with	Gm16214 (interacts with) Nefh	FALSE	interacts with	Gm16214 (interacts with) Nefh
1607	interacts with	Gm16214 (interacts with) Ifitm1	FALSE	interacts with	Gm16214 (interacts with) Ifitm1
1608	interacts with	Gm16214 (interacts with) Vps4b	FALSE	interacts with	Gm16214 (interacts with) Vps4b
1609	interacts with	Gm16214 (interacts with) Asah1	FALSE	interacts with	Gm16214 (interacts with) Asah1
1610	interacts with	Gm16214 (interacts with) Faah	FALSE	interacts with	Gm16214 (interacts with) Faah
1611	interacts with	Gm16214 (interacts with) Ano8	FALSE	interacts with	Gm16214 (interacts with) Ano8
1612	interacts with	Gm16214 (interacts with) Zfp111	FALSE	interacts with	Gm16214 (interacts with) Zfp111
1613	interacts with	Gm16214 (interacts with) Bche	FALSE	interacts with	Gm16214 (interacts with) Bche
1614	interacts with	Gm16214 (interacts with) Jade1	FALSE	interacts with	Gm16214 (interacts with) Jade1
1615	interacts with	Gm16214 (interacts with) Thumpd3	FALSE	interacts with	Gm16214 (interacts with) Thumpd3
1616	interacts with	Gm16214 (interacts with) Lnpk1	FALSE	interacts with	Gm16214 (interacts with) Lnpk1
1617	interacts with	Gm16214 (interacts with) Mcur1	FALSE	interacts with	Gm16214 (interacts with) Mcur1
1618	interacts with	Gm16214 (interacts with) 5730508B09Rik	FALSE	interacts with	Gm16214 (interacts with) 5730508B09Rik
1619	interacts with	Gm16214 (interacts with) Mknk1	FALSE	interacts with	Gm16214 (interacts with) Mknk1
1620	interacts with	Gm16214 (interacts with) Ola1	FALSE	interacts with	Gm16214 (interacts with) Ola1
1621	interacts with	Gm16214 (interacts with) Cntn6	FALSE	interacts with	Gm16214 (interacts with) Cntn6
1622	interacts with	Gm16214 (interacts with) Chrna3	FALSE	interacts with	Gm16214 (interacts with) Chrna3
1623	interacts with	Gm16214 (interacts with) Smyd5	FALSE	interacts with	Gm16214 (interacts with) Smyd5
1624	interacts with	Gm16214 (interacts with) Srp9	FALSE	interacts with	Gm16214 (interacts with) Srp9
1625	interacts with	Gm16214 (interacts with) Caml	FALSE	interacts with	Gm16214 (interacts with) Caml
1626	interacts with	Gm16214 (interacts with) Prom1	FALSE	interacts with	Gm16214 (interacts with) Prom1
1627	interacts with	Gm16214 (interacts with) Rdh12	FALSE	interacts with	Gm16214 (interacts with) Rdh12
1628	interacts with	Gm16214 (interacts with) Tmed5	FALSE	interacts with	Gm16214 (interacts with) Tmed5
1629	interacts with	Gm16214 (interacts with) Btbd9	FALSE	interacts with	Gm16214 (interacts with) Btbd9
1630	interacts with	Gm16214 (interacts with) Ptp4a1	FALSE	interacts with	Gm16214 (interacts with) Ptp4a1
1631	interacts with	Gm16214 (interacts with) Sema3d	FALSE	interacts with	Gm16214 (interacts with) Sema3d
1632	interacts with	Gm16214 (interacts with) Dpy19l1	FALSE	interacts with	Gm16214 (interacts with) Dpy19l1
1633	interacts with	Gm16214 (interacts with) Mgat4c	FALSE	interacts with	Gm16214 (interacts with) Mgat4c
1634	interacts with	Gm16214 (interacts with) Ankrd13a	FALSE	interacts with	Gm16214 (interacts with) Ankrd13a
1635	interacts with	Gm16214 (interacts with) Hspa4	FALSE	interacts with	Gm16214 (interacts with) Hspa4
1636	interacts with	Gm16214 (interacts with) Dot1l	FALSE	interacts with	Gm16214 (interacts with) Dot1l
1637	interacts with	Gm16214 (interacts with) Prpf39	FALSE	interacts with	Gm16214 (interacts with) Prpf39
1638	interacts with	Gm15998 (interacts with) Shcbp1	FALSE	interacts with	Gm15998 (interacts with) Shcbp1
1639	interacts with	Gm15998 (interacts with) Strn	FALSE	interacts with	Gm15998 (interacts with) Strn
1640	interacts with	Gm15998 (interacts with) Tmigd3	FALSE	interacts with	Gm15998 (interacts with) Tmigd3
1641	interacts with	Gm15998 (interacts with) Zfp280d	FALSE	interacts with	Gm15998 (interacts with) Zfp280d
1642	interacts with	Gm15998 (interacts with) Dnajc21	FALSE	interacts with	Gm15998 (interacts with) Dnajc21
1643	interacts with	Gm15998 (interacts with) Dazap1	FALSE	interacts with	Gm15998 (interacts with) Dazap1
1644	interacts with	Gm15998 (interacts with) Gm3194	FALSE	interacts with	Gm15998 (interacts with) Gm3194
1645	interacts with	Gm15998 (interacts with) Rel	FALSE	interacts with	Gm15998 (interacts with) Rel
1646	interacts with	Gm15998 (interacts with) Rbm38	FALSE	interacts with	Gm15998 (interacts with) Rbm38
1647	interacts with	Gm15998 (interacts with) Col22a1	FALSE	interacts with	Gm15998 (interacts with) Col22a1
1648	interacts with	Gm15998 (interacts with) BC048403	FALSE	interacts with	Gm15998 (interacts with) BC048403
1649	interacts with	Gm15998 (interacts with) Itgb3bp	FALSE	interacts with	Gm15998 (interacts with) Itgb3bp
1650	interacts with	Gm15998 (interacts with) Zkscan7	FALSE	interacts with	Gm15998 (interacts with) Zkscan7
1651	interacts with	Gm15998 (interacts with) Polr1e	FALSE	interacts with	Gm15998 (interacts with) Polr1e
1652	interacts with	Gm15998 (interacts with) Pla2g4c	FALSE	interacts with	Gm15998 (interacts with) Pla2g4c
1653	interacts with	Gm15998 (interacts with) Lcor	FALSE	interacts with	Gm15998 (interacts with) Lcor
1654	interacts with	Gm15998 (interacts with) Rnf31	FALSE	interacts with	Gm15998 (interacts with) Rnf31
1655	interacts with	Gm15998 (interacts with) Csf2rb2	FALSE	interacts with	Gm15998 (interacts with) Csf2rb2
1656	interacts with	Gm15998 (interacts with) Angptl2	FALSE	interacts with	Gm15998 (interacts with) Angptl2
1657	interacts with	Gm15998 (interacts with) Il27ra	FALSE	interacts with	Gm15998 (interacts with) Il27ra
1658	interacts with	Gm15998 (interacts with) Cep131	FALSE	interacts with	Gm15998 (interacts with) Cep131
1659	interacts with	Gm15998 (interacts with) Drd1	FALSE	interacts with	Gm15998 (interacts with) Drd1
1660	interacts with	Gm15998 (interacts with) Ifitm1	FALSE	interacts with	Gm15998 (interacts with) Ifitm1
1661	interacts with	Gm15998 (interacts with) Elp4	FALSE	interacts with	Gm15998 (interacts with) Elp4
1662	interacts with	Gm15998 (interacts with) Gtf2ird2	FALSE	interacts with	Gm15998 (interacts with) Gtf2ird2
1663	interacts with	Gm15998 (interacts with) Krt87	FALSE	interacts with	Gm15998 (interacts with) Krt87
1664	interacts with	Gm15998 (interacts with) Spocd1	FALSE	interacts with	Gm15998 (interacts with) Spocd1
1665	interacts with	Gm15998 (interacts with) B3glct	FALSE	interacts with	Gm15998 (interacts with) B3glct
1666	interacts with	Gm15998 (interacts with) Gm694	FALSE	interacts with	Gm15998 (interacts with) Gm694
1667	interacts with	Gm15998 (interacts with) Ankrd13c	FALSE	interacts with	Gm15998 (interacts with) Ankrd13c
1668	interacts with	Gm15998 (interacts with) Ola1	FALSE	interacts with	Gm15998 (interacts with) Ola1
1669	interacts with	Gm15998 (interacts with) 4930451G09Rik	FALSE	interacts with	Gm15998 (interacts with) 4930451G09Rik
1670	interacts with	Gm15998 (interacts with) Mlycd	FALSE	interacts with	Gm15998 (interacts with) Mlycd
1671	interacts with	Gm15998 (interacts with) Rc3h2	FALSE	interacts with	Gm15998 (interacts with) Rc3h2
1672	interacts with	Gm15998 (interacts with) Rbm34	FALSE	interacts with	Gm15998 (interacts with) Rbm34
1673	interacts with	Gm15998 (interacts with) Rdh12	FALSE	interacts with	Gm15998 (interacts with) Rdh12
1674	interacts with	Gm15998 (interacts with) Btbd9	FALSE	interacts with	Gm15998 (interacts with) Btbd9
1675	interacts with	Gm15998 (interacts with) Dchs1	FALSE	interacts with	Gm15998 (interacts with) Dchs1
1676	interacts with	Gm15998 (interacts with) Naa30	FALSE	interacts with	Gm15998 (interacts with) Naa30
1677	interacts with	Gm15998 (interacts with) Atp7b	FALSE	interacts with	Gm15998 (interacts with) Atp7b
1678	interacts with	Gm15998 (interacts with) Nova2	FALSE	interacts with	Gm15998 (interacts with) Nova2
1679	interacts with	Gm15998 (interacts with) Mgat4c	FALSE	interacts with	Gm15998 (interacts with) Mgat4c
1680	interacts with	Gm15998 (interacts with) Iqcb1	FALSE	interacts with	Gm15998 (interacts with) Iqcb1
1681	interacts with	Gm15813 (interacts with) Strn	FALSE	interacts with	Gm15813 (interacts with) Strn
1682	interacts with	Gm15813 (interacts with) Tmigd3	FALSE	interacts with	Gm15813 (interacts with) Tmigd3
1683	interacts with	Gm15813 (interacts with) Cox7b2	FALSE	interacts with	Gm15813 (interacts with) Cox7b2
1684	interacts with	Gm15813 (interacts with) Zfyve16	FALSE	interacts with	Gm15813 (interacts with) Zfyve16
1685	interacts with	Gm15813 (interacts with) Anks6	FALSE	interacts with	Gm15813 (interacts with) Anks6
1686	interacts with	Gm15813 (interacts with) Asf1a	FALSE	interacts with	Gm15813 (interacts with) Asf1a
1687	interacts with	Gm15813 (interacts with) Itgb3bp	FALSE	interacts with	Gm15813 (interacts with) Itgb3bp
1688	interacts with	Gm15813 (interacts with) Zkscan7	FALSE	interacts with	Gm15813 (interacts with) Zkscan7
1689	interacts with	Gm15813 (interacts with) Arnt	FALSE	interacts with	Gm15813 (interacts with) Arnt
1690	interacts with	Gm15813 (interacts with) Nemp1	FALSE	interacts with	Gm15813 (interacts with) Nemp1
1691	interacts with	Gm15813 (interacts with) Drd1	FALSE	interacts with	Gm15813 (interacts with) Drd1
1692	interacts with	Gm15813 (interacts with) Gkn3	FALSE	interacts with	Gm15813 (interacts with) Gkn3
1693	interacts with	Gm15813 (interacts with) Ifitm1	FALSE	interacts with	Gm15813 (interacts with) Ifitm1
1694	interacts with	Gm15813 (interacts with) Grm8	FALSE	interacts with	Gm15813 (interacts with) Grm8
1695	interacts with	Gm15813 (interacts with) 1700029I15Rik	FALSE	interacts with	Gm15813 (interacts with) 1700029I15Rik
1696	interacts with	Gm15813 (interacts with) Muc1	FALSE	interacts with	Gm15813 (interacts with) Muc1
1697	interacts with	Gm15813 (interacts with) Crtc2	FALSE	interacts with	Gm15813 (interacts with) Crtc2
1698	interacts with	Gm15813 (interacts with) Prpf38a	FALSE	interacts with	Gm15813 (interacts with) Prpf38a
1699	interacts with	Gm15813 (interacts with) Jup	FALSE	interacts with	Gm15813 (interacts with) Jup
1700	interacts with	Gm15813 (interacts with) G430095P16Rik	FALSE	interacts with	Gm15813 (interacts with) G430095P16Rik
1701	interacts with	Gm15813 (interacts with) Mlycd	FALSE	interacts with	Gm15813 (interacts with) Mlycd
1702	interacts with	Gm15813 (interacts with) Rdh12	FALSE	interacts with	Gm15813 (interacts with) Rdh12
1703	interacts with	Gm15813 (interacts with) Eif5b	FALSE	interacts with	Gm15813 (interacts with) Eif5b
1704	interacts with	Gm15813 (interacts with) Rfx8	FALSE	interacts with	Gm15813 (interacts with) Rfx8
1705	interacts with	Gm15813 (interacts with) 4933428G20Rik	FALSE	interacts with	Gm15813 (interacts with) 4933428G20Rik
1706	interacts with	Gm15813 (interacts with) Dnajc28	FALSE	interacts with	Gm15813 (interacts with) Dnajc28
1707	interacts with	Gm15813 (interacts with) Cep19	FALSE	interacts with	Gm15813 (interacts with) Cep19
1708	interacts with	Gm15813 (interacts with) Oser1	FALSE	interacts with	Gm15813 (interacts with) Oser1
1709	interacts with	Gm15813 (interacts with) Sema6a	FALSE	interacts with	Gm15813 (interacts with) Sema6a
1710	interacts with	Gm15813 (interacts with) Wdpcp	FALSE	interacts with	Gm15813 (interacts with) Wdpcp
1711	interacts with	Gm15813 (interacts with) Mgme1	FALSE	interacts with	Gm15813 (interacts with) Mgme1
1712	interacts with	Gm15813 (interacts with) Vps37a	FALSE	interacts with	Gm15813 (interacts with) Vps37a
1713	interacts with	Gm15813 (interacts with) Sema4a	FALSE	interacts with	Gm15813 (interacts with) Sema4a
1714	interacts with	Gm15813 (interacts with) Iqcb1	FALSE	interacts with	Gm15813 (interacts with) Iqcb1
1715	interacts with	Gm15813 (interacts with) Neurl2	FALSE	interacts with	Gm15813 (interacts with) Neurl2
1716	interacts with	Gm15416 (interacts with) Mccc1	FALSE	interacts with	Gm15416 (interacts with) Mccc1
1717	interacts with	Gm15416 (interacts with) Gm3002	FALSE	interacts with	Gm15416 (interacts with) Gm3002
1718	interacts with	Gm15416 (interacts with) Fbxl22	FALSE	interacts with	Gm15416 (interacts with) Fbxl22
1719	interacts with	Gm15416 (interacts with) Plin2	FALSE	interacts with	Gm15416 (interacts with) Plin2
1720	interacts with	Gm15416 (interacts with) Tspan1	FALSE	interacts with	Gm15416 (interacts with) Tspan1
1721	interacts with	Gm15416 (interacts with) Tecpr1	FALSE	interacts with	Gm15416 (interacts with) Tecpr1
1722	interacts with	Gm15416 (interacts with) Strn	FALSE	interacts with	Gm15416 (interacts with) Strn
1723	interacts with	Gm15416 (interacts with) Zfp280d	FALSE	interacts with	Gm15416 (interacts with) Zfp280d
1724	interacts with	Gm15416 (interacts with) Slc46a2	FALSE	interacts with	Gm15416 (interacts with) Slc46a2
1725	interacts with	Gm15416 (interacts with) Recql4	FALSE	interacts with	Gm15416 (interacts with) Recql4
1726	interacts with	Gm15416 (interacts with) Gm3194	FALSE	interacts with	Gm15416 (interacts with) Gm3194
1727	interacts with	Gm15416 (interacts with) Dennd6b	FALSE	interacts with	Gm15416 (interacts with) Dennd6b
1728	interacts with	Gm15416 (interacts with) Tnfrsf13b	FALSE	interacts with	Gm15416 (interacts with) Tnfrsf13b
1729	interacts with	Gm15416 (interacts with) Rel	FALSE	interacts with	Gm15416 (interacts with) Rel
1730	interacts with	Gm15416 (interacts with) Rab34	FALSE	interacts with	Gm15416 (interacts with) Rab34
1731	interacts with	Gm15416 (interacts with) Hnrnpll	FALSE	interacts with	Gm15416 (interacts with) Hnrnpll
1732	interacts with	Gm15416 (interacts with) Pgap2	FALSE	interacts with	Gm15416 (interacts with) Pgap2
1733	interacts with	Gm15416 (interacts with) Col22a1	FALSE	interacts with	Gm15416 (interacts with) Col22a1
1734	interacts with	Gm15416 (interacts with) Itgb3bp	FALSE	interacts with	Gm15416 (interacts with) Itgb3bp
1735	interacts with	Gm15416 (interacts with) Mcm8	FALSE	interacts with	Gm15416 (interacts with) Mcm8
1736	interacts with	Gm15416 (interacts with) Tpst2	FALSE	interacts with	Gm15416 (interacts with) Tpst2
1737	interacts with	Gm15416 (interacts with) Tmem143	FALSE	interacts with	Gm15416 (interacts with) Tmem143
1738	interacts with	Gm15416 (interacts with) Lcor	FALSE	interacts with	Gm15416 (interacts with) Lcor
1739	interacts with	Gm15416 (interacts with) Leo1	FALSE	interacts with	Gm15416 (interacts with) Leo1
1740	interacts with	Gm15416 (interacts with) Rnf31	FALSE	interacts with	Gm15416 (interacts with) Rnf31
1741	interacts with	Gm15416 (interacts with) Trnt1	FALSE	interacts with	Gm15416 (interacts with) Trnt1
1742	interacts with	Gm15416 (interacts with) Tbc1d15	FALSE	interacts with	Gm15416 (interacts with) Tbc1d15
1743	interacts with	Gm15416 (interacts with) Spi1	FALSE	interacts with	Gm15416 (interacts with) Spi1
1744	interacts with	Gm15416 (interacts with) Ifrd2	FALSE	interacts with	Gm15416 (interacts with) Ifrd2
1745	interacts with	Gm15416 (interacts with) Whsc1	FALSE	interacts with	Gm15416 (interacts with) Whsc1
1746	interacts with	Gm15416 (interacts with) Thoc6	FALSE	interacts with	Gm15416 (interacts with) Thoc6
1747	interacts with	Gm15416 (interacts with) Fcrl1	FALSE	interacts with	Gm15416 (interacts with) Fcrl1
1748	interacts with	Gm15416 (interacts with) Sdr42e1	FALSE	interacts with	Gm15416 (interacts with) Sdr42e1
1749	interacts with	Gm15416 (interacts with) Gtf2ird2	FALSE	interacts with	Gm15416 (interacts with) Gtf2ird2
1750	interacts with	Gm15416 (interacts with) Pdia5	FALSE	interacts with	Gm15416 (interacts with) Pdia5
1751	interacts with	Gm15416 (interacts with) 4930467E23Rik	FALSE	interacts with	Gm15416 (interacts with) 4930467E23Rik
1752	interacts with	Gm15416 (interacts with) Fgd2	FALSE	interacts with	Gm15416 (interacts with) Fgd2
1753	interacts with	Gm15416 (interacts with) Smyd2	FALSE	interacts with	Gm15416 (interacts with) Smyd2
1754	interacts with	Gm15416 (interacts with) Vwa5b2	FALSE	interacts with	Gm15416 (interacts with) Vwa5b2
1755	interacts with	Gm15416 (interacts with) Spocd1	FALSE	interacts with	Gm15416 (interacts with) Spocd1
1756	interacts with	Gm15416 (interacts with) Aggf1	FALSE	interacts with	Gm15416 (interacts with) Aggf1
1757	interacts with	Gm15416 (interacts with) Kcnh5	FALSE	interacts with	Gm15416 (interacts with) Kcnh5
1758	interacts with	Gm15416 (interacts with) Cntrob	FALSE	interacts with	Gm15416 (interacts with) Cntrob
1759	interacts with	Gm15416 (interacts with) Tnik	FALSE	interacts with	Gm15416 (interacts with) Tnik
1760	interacts with	Gm15416 (interacts with) Ola1	FALSE	interacts with	Gm15416 (interacts with) Ola1
1761	interacts with	Gm15416 (interacts with) Tubgcp6	FALSE	interacts with	Gm15416 (interacts with) Tubgcp6
1762	interacts with	Gm15416 (interacts with) Rbm34	FALSE	interacts with	Gm15416 (interacts with) Rbm34
1763	interacts with	Gm15416 (interacts with) Myo1a	FALSE	interacts with	Gm15416 (interacts with) Myo1a
1764	interacts with	Gm15416 (interacts with) Rgs6	FALSE	interacts with	Gm15416 (interacts with) Rgs6
1765	interacts with	Gm15416 (interacts with) Alg12	FALSE	interacts with	Gm15416 (interacts with) Alg12
1766	interacts with	Gm15416 (interacts with) Tex30	FALSE	interacts with	Gm15416 (interacts with) Tex30
1767	interacts with	Gm15416 (interacts with) Scube2	FALSE	interacts with	Gm15416 (interacts with) Scube2
1768	interacts with	Gm15416 (interacts with) Lama4	FALSE	interacts with	Gm15416 (interacts with) Lama4
1769	interacts with	Gm15416 (interacts with) Nova2	FALSE	interacts with	Gm15416 (interacts with) Nova2
1770	interacts with	Gm15416 (interacts with) Tmco1	FALSE	interacts with	Gm15416 (interacts with) Tmco1
1771	interacts with	Gm15416 (interacts with) Mgat4c	FALSE	interacts with	Gm15416 (interacts with) Mgat4c
1772	interacts with	Gm15416 (interacts with) Pln	FALSE	interacts with	Gm15416 (interacts with) Pln
1773	interacts with	Gm14372 (interacts with) 5-Mar	FALSE	interacts with	Gm14372 (interacts with) 5-Mar
1774	interacts with	Gm14372 (interacts with) Smc6	FALSE	interacts with	Gm14372 (interacts with) Smc6
1775	interacts with	Gm14372 (interacts with) Ostm1	FALSE	interacts with	Gm14372 (interacts with) Ostm1
1776	interacts with	Gm14372 (interacts with) 3110035E14Rik	FALSE	interacts with	Gm14372 (interacts with) 3110035E14Rik
1777	interacts with	Gm14372 (interacts with) Chrm2	FALSE	interacts with	Gm14372 (interacts with) Chrm2
1778	interacts with	Gm14372 (interacts with) 2410004B18Rik	FALSE	interacts with	Gm14372 (interacts with) 2410004B18Rik
1779	interacts with	Gm14372 (interacts with) Tmx3	FALSE	interacts with	Gm14372 (interacts with) Tmx3
1780	interacts with	Gm14372 (interacts with) Osbpl8	FALSE	interacts with	Gm14372 (interacts with) Osbpl8
1781	interacts with	Gm14372 (interacts with) Tmem56	FALSE	interacts with	Gm14372 (interacts with) Tmem56
1782	interacts with	Gm14372 (interacts with) Rufy2	FALSE	interacts with	Gm14372 (interacts with) Rufy2
1783	interacts with	Gm14372 (interacts with) Psip1	FALSE	interacts with	Gm14372 (interacts with) Psip1
1784	interacts with	Gm14372 (interacts with) Lrrtm2	FALSE	interacts with	Gm14372 (interacts with) Lrrtm2
1785	interacts with	Gm14372 (interacts with) Cobl	FALSE	interacts with	Gm14372 (interacts with) Cobl
1786	interacts with	Gm14372 (interacts with) Chd1	FALSE	interacts with	Gm14372 (interacts with) Chd1
1787	interacts with	Gm14372 (interacts with) Mzt1	FALSE	interacts with	Gm14372 (interacts with) Mzt1
1788	interacts with	Gm14372 (interacts with) Zfand5	FALSE	interacts with	Gm14372 (interacts with) Zfand5
1789	interacts with	Gm14372 (interacts with) Asph	FALSE	interacts with	Gm14372 (interacts with) Asph
1790	interacts with	Gm14372 (interacts with) Rnf24	FALSE	interacts with	Gm14372 (interacts with) Rnf24
1791	interacts with	Gm14372 (interacts with) Exoc5	FALSE	interacts with	Gm14372 (interacts with) Exoc5
1792	interacts with	Gm14372 (interacts with) Gm7361	FALSE	interacts with	Gm14372 (interacts with) Gm7361
1793	interacts with	Gm14372 (interacts with) 0610010F05Rik	FALSE	interacts with	Gm14372 (interacts with) 0610010F05Rik
1794	interacts with	Gm14372 (interacts with) Fnip1	FALSE	interacts with	Gm14372 (interacts with) Fnip1
1795	interacts with	Gm14372 (interacts with) Naca	FALSE	interacts with	Gm14372 (interacts with) Naca
1796	interacts with	Gm14372 (interacts with) Pls1	FALSE	interacts with	Gm14372 (interacts with) Pls1
1797	interacts with	Gm14372 (interacts with) Plcl1	FALSE	interacts with	Gm14372 (interacts with) Plcl1
1798	interacts with	Gm14372 (interacts with) Sec63	FALSE	interacts with	Gm14372 (interacts with) Sec63
1799	interacts with	Gm14372 (interacts with) B3galt2	FALSE	interacts with	Gm14372 (interacts with) B3galt2
1800	interacts with	Gm14372 (interacts with) Chmp5	FALSE	interacts with	Gm14372 (interacts with) Chmp5
1801	interacts with	Gm14372 (interacts with) Arpp19	FALSE	interacts with	Gm14372 (interacts with) Arpp19
1802	interacts with	Gm14372 (interacts with) Sec62	FALSE	interacts with	Gm14372 (interacts with) Sec62
1803	interacts with	Gm14372 (interacts with) Gsk3b	FALSE	interacts with	Gm14372 (interacts with) Gsk3b
1804	interacts with	Gm14372 (interacts with) Nefh	FALSE	interacts with	Gm14372 (interacts with) Nefh
1805	interacts with	Gm14372 (interacts with) Gtpbp4	FALSE	interacts with	Gm14372 (interacts with) Gtpbp4
1806	interacts with	Gm14372 (interacts with) Strn3	FALSE	interacts with	Gm14372 (interacts with) Strn3
1807	interacts with	Gm14372 (interacts with) D3Ertd254e	FALSE	interacts with	Gm14372 (interacts with) D3Ertd254e
1808	interacts with	Gm14372 (interacts with) Sacm1l	FALSE	interacts with	Gm14372 (interacts with) Sacm1l
1809	interacts with	Gm14372 (interacts with) Synj2	FALSE	interacts with	Gm14372 (interacts with) Synj2
1810	interacts with	Gm14372 (interacts with) C1galt1	FALSE	interacts with	Gm14372 (interacts with) C1galt1
1811	interacts with	Gm14372 (interacts with) Srsf12	FALSE	interacts with	Gm14372 (interacts with) Srsf12
1812	interacts with	Gm14372 (interacts with) Psmd7	FALSE	interacts with	Gm14372 (interacts with) Psmd7
1813	interacts with	Gm14372 (interacts with) Sh3glb1	FALSE	interacts with	Gm14372 (interacts with) Sh3glb1
1814	interacts with	Gm14372 (interacts with) Selt	FALSE	interacts with	Gm14372 (interacts with) Selt
1815	interacts with	Gm14372 (interacts with) Cacybp	FALSE	interacts with	Gm14372 (interacts with) Cacybp
1816	interacts with	Gm14372 (interacts with) Lnpk1	FALSE	interacts with	Gm14372 (interacts with) Lnpk1
1817	interacts with	Gm14372 (interacts with) Dhx40	FALSE	interacts with	Gm14372 (interacts with) Dhx40
1818	interacts with	Gm14372 (interacts with) Klf6	FALSE	interacts with	Gm14372 (interacts with) Klf6
1819	interacts with	Gm14372 (interacts with) Bod1l	FALSE	interacts with	Gm14372 (interacts with) Bod1l
1820	interacts with	Gm14372 (interacts with) Basp1	FALSE	interacts with	Gm14372 (interacts with) Basp1
1821	interacts with	Gm14372 (interacts with) Nav2	FALSE	interacts with	Gm14372 (interacts with) Nav2
1822	interacts with	Gm14372 (interacts with) Fam63b	FALSE	interacts with	Gm14372 (interacts with) Fam63b
1823	interacts with	Gm14372 (interacts with) Scfd1	FALSE	interacts with	Gm14372 (interacts with) Scfd1
1824	interacts with	Gm14372 (interacts with) Lin7c	FALSE	interacts with	Gm14372 (interacts with) Lin7c
1825	interacts with	Gm14372 (interacts with) Tceb1	FALSE	interacts with	Gm14372 (interacts with) Tceb1
1826	interacts with	Gm14372 (interacts with) Lrrc49	FALSE	interacts with	Gm14372 (interacts with) Lrrc49
1827	interacts with	Gm14372 (interacts with) Pank3	FALSE	interacts with	Gm14372 (interacts with) Pank3
1828	interacts with	Gm14372 (interacts with) Mfsd13b	FALSE	interacts with	Gm14372 (interacts with) Mfsd13b
1829	interacts with	Gm14372 (interacts with) Phip	FALSE	interacts with	Gm14372 (interacts with) Phip
1830	interacts with	Gm14372 (interacts with) Smarca2	FALSE	interacts with	Gm14372 (interacts with) Smarca2
1831	interacts with	Gm14372 (interacts with) Myo6	FALSE	interacts with	Gm14372 (interacts with) Myo6
1832	interacts with	Gm14372 (interacts with) Hook3	FALSE	interacts with	Gm14372 (interacts with) Hook3
1833	interacts with	Gm14372 (interacts with) Slc25a32	FALSE	interacts with	Gm14372 (interacts with) Slc25a32
1834	interacts with	Gm14372 (interacts with) Nck1	FALSE	interacts with	Gm14372 (interacts with) Nck1
1835	interacts with	Gm14372 (interacts with) Rnf217	FALSE	interacts with	Gm14372 (interacts with) Rnf217
1836	interacts with	Gm14372 (interacts with) Hint1	FALSE	interacts with	Gm14372 (interacts with) Hint1
1837	interacts with	Gm14372 (interacts with) Top1mt	FALSE	interacts with	Gm14372 (interacts with) Top1mt
1838	interacts with	Gm14372 (interacts with) Galk2	FALSE	interacts with	Gm14372 (interacts with) Galk2
1839	interacts with	Gm14372 (interacts with) Inadl	FALSE	interacts with	Gm14372 (interacts with) Inadl
1840	interacts with	Gm14372 (interacts with) Sema3d	FALSE	interacts with	Gm14372 (interacts with) Sema3d
1841	interacts with	Gm14372 (interacts with) Vcpip1	FALSE	interacts with	Gm14372 (interacts with) Vcpip1
1842	interacts with	Gm14372 (interacts with) Chd3os	FALSE	interacts with	Gm14372 (interacts with) Chd3os
1843	interacts with	Gm14372 (interacts with) Vps37a	FALSE	interacts with	Gm14372 (interacts with) Vps37a
1844	interacts with	Gm14372 (interacts with) Hnrnph1	FALSE	interacts with	Gm14372 (interacts with) Hnrnph1
1845	interacts with	Gm14372 (interacts with) Map3k2	FALSE	interacts with	Gm14372 (interacts with) Map3k2
1846	interacts with	Gm14372 (interacts with) Bcl2	FALSE	interacts with	Gm14372 (interacts with) Bcl2
1847	interacts with	Gm14372 (interacts with) Prpf39	FALSE	interacts with	Gm14372 (interacts with) Prpf39
1848	interacts with	Gm14372 (interacts with) Rab6a	FALSE	interacts with	Gm14372 (interacts with) Rab6a
1849	interacts with	Gm10851 (interacts with) Gm3002	FALSE	interacts with	Gm10851 (interacts with) Gm3002
1850	interacts with	Gm10851 (interacts with) Strn	FALSE	interacts with	Gm10851 (interacts with) Strn
1851	interacts with	Gm10851 (interacts with) Asf1a	FALSE	interacts with	Gm10851 (interacts with) Asf1a
1852	interacts with	Gm10851 (interacts with) Fgfr1op2	FALSE	interacts with	Gm10851 (interacts with) Fgfr1op2
1853	interacts with	Gm10851 (interacts with) Ccdc18	FALSE	interacts with	Gm10851 (interacts with) Ccdc18
1854	interacts with	Gm10851 (interacts with) Itgb3bp	FALSE	interacts with	Gm10851 (interacts with) Itgb3bp
1855	interacts with	Gm10851 (interacts with) Tpd52	FALSE	interacts with	Gm10851 (interacts with) Tpd52
1856	interacts with	Gm10851 (interacts with) Sugt1	FALSE	interacts with	Gm10851 (interacts with) Sugt1
1857	interacts with	Gm10851 (interacts with) B3galt2	FALSE	interacts with	Gm10851 (interacts with) B3galt2
1858	interacts with	Gm10851 (interacts with) Nemp1	FALSE	interacts with	Gm10851 (interacts with) Nemp1
1859	interacts with	Gm10851 (interacts with) Rprd1b	FALSE	interacts with	Gm10851 (interacts with) Rprd1b
1860	interacts with	Gm10851 (interacts with) Dis3	FALSE	interacts with	Gm10851 (interacts with) Dis3
1861	interacts with	Gm10851 (interacts with) Drd1	FALSE	interacts with	Gm10851 (interacts with) Drd1
1862	interacts with	Gm10851 (interacts with) Sytl2	FALSE	interacts with	Gm10851 (interacts with) Sytl2
1863	interacts with	Gm10851 (interacts with) Rnf214	FALSE	interacts with	Gm10851 (interacts with) Rnf214
1864	interacts with	Gm10851 (interacts with) Nefh	FALSE	interacts with	Gm10851 (interacts with) Nefh
1865	interacts with	Gm10851 (interacts with) Hrc	FALSE	interacts with	Gm10851 (interacts with) Hrc
1866	interacts with	Gm10851 (interacts with) Mrps5	FALSE	interacts with	Gm10851 (interacts with) Mrps5
1867	interacts with	Gm10851 (interacts with) Adamts17	FALSE	interacts with	Gm10851 (interacts with) Adamts17
1868	interacts with	Gm10851 (interacts with) Tpp2	FALSE	interacts with	Gm10851 (interacts with) Tpp2
1869	interacts with	Gm10851 (interacts with) Zfp128	FALSE	interacts with	Gm10851 (interacts with) Zfp128
1870	interacts with	Gm10851 (interacts with) Gpc6	FALSE	interacts with	Gm10851 (interacts with) Gpc6
1871	interacts with	Gm10851 (interacts with) Smyd2	FALSE	interacts with	Gm10851 (interacts with) Smyd2
1872	interacts with	Gm10851 (interacts with) Neurod6	FALSE	interacts with	Gm10851 (interacts with) Neurod6
1873	interacts with	Gm10851 (interacts with) Muc1	FALSE	interacts with	Gm10851 (interacts with) Muc1
1874	interacts with	Gm10851 (interacts with) Tmx1	FALSE	interacts with	Gm10851 (interacts with) Tmx1
1875	interacts with	Gm10851 (interacts with) Nfe2l2	FALSE	interacts with	Gm10851 (interacts with) Nfe2l2
1876	interacts with	Gm10851 (interacts with) Prpf38a	FALSE	interacts with	Gm10851 (interacts with) Prpf38a
1877	interacts with	Gm10851 (interacts with) Gm5105	FALSE	interacts with	Gm10851 (interacts with) Gm5105
1878	interacts with	Gm10851 (interacts with) Pdik1l	FALSE	interacts with	Gm10851 (interacts with) Pdik1l
1879	interacts with	Gm10851 (interacts with) Gng12	FALSE	interacts with	Gm10851 (interacts with) Gng12
1880	interacts with	Gm10851 (interacts with) Zfp780b	FALSE	interacts with	Gm10851 (interacts with) Zfp780b
1881	interacts with	Gm10851 (interacts with) G430095P16Rik	FALSE	interacts with	Gm10851 (interacts with) G430095P16Rik
1882	interacts with	Gm10851 (interacts with) Atp6v1h	FALSE	interacts with	Gm10851 (interacts with) Atp6v1h
1883	interacts with	Gm10851 (interacts with) Ola1	FALSE	interacts with	Gm10851 (interacts with) Ola1
1884	interacts with	Gm10851 (interacts with) Ppid	FALSE	interacts with	Gm10851 (interacts with) Ppid
1885	interacts with	Gm10851 (interacts with) Rc3h2	FALSE	interacts with	Gm10851 (interacts with) Rc3h2
1886	interacts with	Gm10851 (interacts with) Rbm34	FALSE	interacts with	Gm10851 (interacts with) Rbm34
1887	interacts with	Gm10851 (interacts with) Rdh12	FALSE	interacts with	Gm10851 (interacts with) Rdh12
1888	interacts with	Gm10851 (interacts with) Eif5b	FALSE	interacts with	Gm10851 (interacts with) Eif5b
1889	interacts with	Gm10851 (interacts with) Alg12	FALSE	interacts with	Gm10851 (interacts with) Alg12
1890	interacts with	Gm10851 (interacts with) Hook3	FALSE	interacts with	Gm10851 (interacts with) Hook3
1891	interacts with	Gm10851 (interacts with) D030056L22Rik	FALSE	interacts with	Gm10851 (interacts with) D030056L22Rik
1892	interacts with	Gm10851 (interacts with) Cnep1r1	FALSE	interacts with	Gm10851 (interacts with) Cnep1r1
1893	interacts with	Gm10851 (interacts with) Rnf217	FALSE	interacts with	Gm10851 (interacts with) Rnf217
1894	interacts with	Gm10851 (interacts with) Sema3d	FALSE	interacts with	Gm10851 (interacts with) Sema3d
1895	interacts with	Gm10851 (interacts with) Dpy19l1	FALSE	interacts with	Gm10851 (interacts with) Dpy19l1
1896	interacts with	Gm10851 (interacts with) Oser1	FALSE	interacts with	Gm10851 (interacts with) Oser1
1897	interacts with	Gm10851 (interacts with) Sema6a	FALSE	interacts with	Gm10851 (interacts with) Sema6a
1898	interacts with	Gm10851 (interacts with) Tmco1	FALSE	interacts with	Gm10851 (interacts with) Tmco1
1899	interacts with	Gm10851 (interacts with) Mgme1	FALSE	interacts with	Gm10851 (interacts with) Mgme1
1900	interacts with	Gm10851 (interacts with) Vps37a	FALSE	interacts with	Gm10851 (interacts with) Vps37a
1901	interacts with	Gm10851 (interacts with) Tradd	FALSE	interacts with	Gm10851 (interacts with) Tradd
1902	interacts with	Gm10851 (interacts with) Smco3	FALSE	interacts with	Gm10851 (interacts with) Smco3
1903	interacts with	Gm10851 (interacts with) Neurl2	FALSE	interacts with	Gm10851 (interacts with) Neurl2
1904	interacts with	D930016D06Rik (interacts with) Rgcc	FALSE	interacts with	D930016D06Rik (interacts with) Rgcc
1905	interacts with	D930016D06Rik (interacts with) Strn	FALSE	interacts with	D930016D06Rik (interacts with) Strn
1906	interacts with	D930016D06Rik (interacts with) Per2	FALSE	interacts with	D930016D06Rik (interacts with) Per2
1907	interacts with	D930016D06Rik (interacts with) Cox7b2	FALSE	interacts with	D930016D06Rik (interacts with) Cox7b2
1908	interacts with	D930016D06Rik (interacts with) Slc44a3	FALSE	interacts with	D930016D06Rik (interacts with) Slc44a3
1909	interacts with	D930016D06Rik (interacts with) Spg11	FALSE	interacts with	D930016D06Rik (interacts with) Spg11
1910	interacts with	D930016D06Rik (interacts with) Dnajc21	FALSE	interacts with	D930016D06Rik (interacts with) Dnajc21
1911	interacts with	D930016D06Rik (interacts with) Ift81	FALSE	interacts with	D930016D06Rik (interacts with) Ift81
1912	interacts with	D930016D06Rik (interacts with) Zfp992	FALSE	interacts with	D930016D06Rik (interacts with) Zfp992
1913	interacts with	D930016D06Rik (interacts with) Tnfrsf13b	FALSE	interacts with	D930016D06Rik (interacts with) Tnfrsf13b
1914	interacts with	D930016D06Rik (interacts with) Rab34	FALSE	interacts with	D930016D06Rik (interacts with) Rab34
1915	interacts with	D930016D06Rik (interacts with) Akr1b3	FALSE	interacts with	D930016D06Rik (interacts with) Akr1b3
1916	interacts with	D930016D06Rik (interacts with) BC048403	FALSE	interacts with	D930016D06Rik (interacts with) BC048403
1917	interacts with	D930016D06Rik (interacts with) Itgb3bp	FALSE	interacts with	D930016D06Rik (interacts with) Itgb3bp
1918	interacts with	D930016D06Rik (interacts with) Zkscan7	FALSE	interacts with	D930016D06Rik (interacts with) Zkscan7
1919	interacts with	D930016D06Rik (interacts with) Pla2g4c	FALSE	interacts with	D930016D06Rik (interacts with) Pla2g4c
1920	interacts with	D930016D06Rik (interacts with) Cenpw	FALSE	interacts with	D930016D06Rik (interacts with) Cenpw
1921	interacts with	D930016D06Rik (interacts with) Mcm8	FALSE	interacts with	D930016D06Rik (interacts with) Mcm8
1922	interacts with	D930016D06Rik (interacts with) Lcor	FALSE	interacts with	D930016D06Rik (interacts with) Lcor
1923	interacts with	D930016D06Rik (interacts with) Leo1	FALSE	interacts with	D930016D06Rik (interacts with) Leo1
1924	interacts with	D930016D06Rik (interacts with) Nemp1	FALSE	interacts with	D930016D06Rik (interacts with) Nemp1
1925	interacts with	D930016D06Rik (interacts with) Ndufb3	FALSE	interacts with	D930016D06Rik (interacts with) Ndufb3
1926	interacts with	D930016D06Rik (interacts with) Tmem175	FALSE	interacts with	D930016D06Rik (interacts with) Tmem175
1927	interacts with	D930016D06Rik (interacts with) Drd1	FALSE	interacts with	D930016D06Rik (interacts with) Drd1
1928	interacts with	D930016D06Rik (interacts with) Atp8b1	FALSE	interacts with	D930016D06Rik (interacts with) Atp8b1
1929	interacts with	D930016D06Rik (interacts with) Ifitm1	FALSE	interacts with	D930016D06Rik (interacts with) Ifitm1
1930	interacts with	D930016D06Rik (interacts with) Chst14	FALSE	interacts with	D930016D06Rik (interacts with) Chst14
1931	interacts with	D930016D06Rik (interacts with) Gtf2ird2	FALSE	interacts with	D930016D06Rik (interacts with) Gtf2ird2
1932	interacts with	D930016D06Rik (interacts with) Gucy2g	FALSE	interacts with	D930016D06Rik (interacts with) Gucy2g
1933	interacts with	D930016D06Rik (interacts with) Bche	FALSE	interacts with	D930016D06Rik (interacts with) Bche
1934	interacts with	D930016D06Rik (interacts with) Snai2	FALSE	interacts with	D930016D06Rik (interacts with) Snai2
1935	interacts with	D930016D06Rik (interacts with) Muc1	FALSE	interacts with	D930016D06Rik (interacts with) Muc1
1936	interacts with	D930016D06Rik (interacts with) Aggf1	FALSE	interacts with	D930016D06Rik (interacts with) Aggf1
1937	interacts with	D930016D06Rik (interacts with) Kcnh5	FALSE	interacts with	D930016D06Rik (interacts with) Kcnh5
1938	interacts with	D930016D06Rik (interacts with) Supt20	FALSE	interacts with	D930016D06Rik (interacts with) Supt20
1939	interacts with	D930016D06Rik (interacts with) Gng12	FALSE	interacts with	D930016D06Rik (interacts with) Gng12
1940	interacts with	D930016D06Rik (interacts with) Ola1	FALSE	interacts with	D930016D06Rik (interacts with) Ola1
1941	interacts with	D930016D06Rik (interacts with) Tubgcp6	FALSE	interacts with	D930016D06Rik (interacts with) Tubgcp6
1942	interacts with	D930016D06Rik (interacts with) Mlycd	FALSE	interacts with	D930016D06Rik (interacts with) Mlycd
1943	interacts with	D930016D06Rik (interacts with) Rbm34	FALSE	interacts with	D930016D06Rik (interacts with) Rbm34
1944	interacts with	D930016D06Rik (interacts with) Vps37b	FALSE	interacts with	D930016D06Rik (interacts with) Vps37b
1945	interacts with	D930016D06Rik (interacts with) Rdh12	FALSE	interacts with	D930016D06Rik (interacts with) Rdh12
1946	interacts with	D930016D06Rik (interacts with) Tmed5	FALSE	interacts with	D930016D06Rik (interacts with) Tmed5
1947	interacts with	D930016D06Rik (interacts with) Alg12	FALSE	interacts with	D930016D06Rik (interacts with) Alg12
1948	interacts with	D930016D06Rik (interacts with) Pctp	FALSE	interacts with	D930016D06Rik (interacts with) Pctp
1949	interacts with	D930016D06Rik (interacts with) Lrrc38	FALSE	interacts with	D930016D06Rik (interacts with) Lrrc38
1950	interacts with	D930016D06Rik (interacts with) Tex30	FALSE	interacts with	D930016D06Rik (interacts with) Tex30
1951	interacts with	D930016D06Rik (interacts with) Scube2	FALSE	interacts with	D930016D06Rik (interacts with) Scube2
1952	interacts with	D930016D06Rik (interacts with) Slc24a1	FALSE	interacts with	D930016D06Rik (interacts with) Slc24a1
1953	interacts with	D930016D06Rik (interacts with) Dpy19l1	FALSE	interacts with	D930016D06Rik (interacts with) Dpy19l1
1954	interacts with	D930016D06Rik (interacts with) Wdpcp	FALSE	interacts with	D930016D06Rik (interacts with) Wdpcp
1955	interacts with	D930016D06Rik (interacts with) Mgat4c	FALSE	interacts with	D930016D06Rik (interacts with) Mgat4c
1956	interacts with	D930016D06Rik (interacts with) Sema4a	FALSE	interacts with	D930016D06Rik (interacts with) Sema4a
1957	interacts with	D930016D06Rik (interacts with) Iqcb1	FALSE	interacts with	D930016D06Rik (interacts with) Iqcb1
1958	interacts with	D930016D06Rik (interacts with) Neurl2	FALSE	interacts with	D930016D06Rik (interacts with) Neurl2
1959	interacts with	C78197 (interacts with) 5-Mar	FALSE	interacts with	C78197 (interacts with) 5-Mar
1960	interacts with	C78197 (interacts with) Smc6	FALSE	interacts with	C78197 (interacts with) Smc6
1961	interacts with	C78197 (interacts with) 2410004B18Rik	FALSE	interacts with	C78197 (interacts with) 2410004B18Rik
1962	interacts with	C78197 (interacts with) Chd1	FALSE	interacts with	C78197 (interacts with) Chd1
1963	interacts with	C78197 (interacts with) Mzt1	FALSE	interacts with	C78197 (interacts with) Mzt1
1964	interacts with	C78197 (interacts with) Gm7361	FALSE	interacts with	C78197 (interacts with) Gm7361
1965	interacts with	C78197 (interacts with) Cd14	FALSE	interacts with	C78197 (interacts with) Cd14
1966	interacts with	C78197 (interacts with) Cd209f	FALSE	interacts with	C78197 (interacts with) Cd209f
1967	interacts with	C78197 (interacts with) Fnip1	FALSE	interacts with	C78197 (interacts with) Fnip1
1968	interacts with	C78197 (interacts with) Naca	FALSE	interacts with	C78197 (interacts with) Naca
1969	interacts with	C78197 (interacts with) Plcl1	FALSE	interacts with	C78197 (interacts with) Plcl1
1970	interacts with	C78197 (interacts with) Strn3	FALSE	interacts with	C78197 (interacts with) Strn3
1971	interacts with	C78197 (interacts with) Synj2	FALSE	interacts with	C78197 (interacts with) Synj2
1972	interacts with	C78197 (interacts with) Srsf12	FALSE	interacts with	C78197 (interacts with) Srsf12
1973	interacts with	C78197 (interacts with) Krt87	FALSE	interacts with	C78197 (interacts with) Krt87
1974	interacts with	C78197 (interacts with) Lnpk1	FALSE	interacts with	C78197 (interacts with) Lnpk1
1975	interacts with	C78197 (interacts with) Klf6	FALSE	interacts with	C78197 (interacts with) Klf6
1976	interacts with	C78197 (interacts with) Rnf133	FALSE	interacts with	C78197 (interacts with) Rnf133
1977	interacts with	C78197 (interacts with) Tceb1	FALSE	interacts with	C78197 (interacts with) Tceb1
1978	interacts with	C78197 (interacts with) Plet1	FALSE	interacts with	C78197 (interacts with) Plet1
1979	interacts with	C78197 (interacts with) Phip	FALSE	interacts with	C78197 (interacts with) Phip
1980	interacts with	C78197 (interacts with) Hook3	FALSE	interacts with	C78197 (interacts with) Hook3
1981	interacts with	C78197 (interacts with) Slc25a32	FALSE	interacts with	C78197 (interacts with) Slc25a32
1982	interacts with	C78197 (interacts with) 4930453N24Rik	FALSE	interacts with	C78197 (interacts with) 4930453N24Rik
1983	interacts with	C78197 (interacts with) Rab6a	FALSE	interacts with	C78197 (interacts with) Rab6a
1984	interacts with	C4a (interacts with) Ccdc90b	FALSE	interacts with	C4a (interacts with) Ccdc90b
1985	interacts with	C4a (interacts with) Psmd13	FALSE	interacts with	C4a (interacts with) Psmd13
1986	interacts with	C4a (interacts with) Rgcc	FALSE	interacts with	C4a (interacts with) Rgcc
1987	interacts with	C4a (interacts with) Tmigd3	FALSE	interacts with	C4a (interacts with) Tmigd3
1988	interacts with	C4a (interacts with) 2700094K13Rik	FALSE	interacts with	C4a (interacts with) 2700094K13Rik
1989	interacts with	C4a (interacts with) Abcd2	FALSE	interacts with	C4a (interacts with) Abcd2
1990	interacts with	C4a (interacts with) Esf1	FALSE	interacts with	C4a (interacts with) Esf1
1991	interacts with	C4a (interacts with) Hgf	FALSE	interacts with	C4a (interacts with) Hgf
1992	interacts with	C4a (interacts with) Kctd20	FALSE	interacts with	C4a (interacts with) Kctd20
1993	interacts with	C4a (interacts with) Utp6	FALSE	interacts with	C4a (interacts with) Utp6
1994	interacts with	C4a (interacts with) Cabp1	FALSE	interacts with	C4a (interacts with) Cabp1
1995	interacts with	C4a (interacts with) Pnpla8	FALSE	interacts with	C4a (interacts with) Pnpla8
1996	interacts with	C4a (interacts with) Capzb	FALSE	interacts with	C4a (interacts with) Capzb
1997	interacts with	C4a (interacts with) Chad	FALSE	interacts with	C4a (interacts with) Chad
1998	interacts with	C4a (interacts with) Tpd52	FALSE	interacts with	C4a (interacts with) Tpd52
1999	interacts with	C4a (interacts with) Sptssa	FALSE	interacts with	C4a (interacts with) Sptssa
2000	interacts with	C4a (interacts with) Slc26a10	FALSE	interacts with	C4a (interacts with) Slc26a10
2001	interacts with	C4a (interacts with) Cenpw	FALSE	interacts with	C4a (interacts with) Cenpw
2002	interacts with	C4a (interacts with) Kcnk5	FALSE	interacts with	C4a (interacts with) Kcnk5
2003	interacts with	C4a (interacts with) Nqo2	FALSE	interacts with	C4a (interacts with) Nqo2
2004	interacts with	C4a (interacts with) Mkks	FALSE	interacts with	C4a (interacts with) Mkks
2005	interacts with	C4a (interacts with) Trim75	FALSE	interacts with	C4a (interacts with) Trim75
2006	interacts with	C4a (interacts with) Nemp1	FALSE	interacts with	C4a (interacts with) Nemp1
2007	interacts with	C4a (interacts with) Ndufb3	FALSE	interacts with	C4a (interacts with) Ndufb3
2008	interacts with	C4a (interacts with) Atp8b1	FALSE	interacts with	C4a (interacts with) Atp8b1
2009	interacts with	C4a (interacts with) Nefh	FALSE	interacts with	C4a (interacts with) Nefh
2010	interacts with	C4a (interacts with) Asah1	FALSE	interacts with	C4a (interacts with) Asah1
2011	interacts with	C4a (interacts with) Adamts17	FALSE	interacts with	C4a (interacts with) Adamts17
2012	interacts with	C4a (interacts with) Pdia5	FALSE	interacts with	C4a (interacts with) Pdia5
2013	interacts with	C4a (interacts with) Krt87	FALSE	interacts with	C4a (interacts with) Krt87
2014	interacts with	C4a (interacts with) Zfp111	FALSE	interacts with	C4a (interacts with) Zfp111
2015	interacts with	C4a (interacts with) Faf1	FALSE	interacts with	C4a (interacts with) Faf1
2016	interacts with	C4a (interacts with) Ppp1r35	FALSE	interacts with	C4a (interacts with) Ppp1r35
2017	interacts with	C4a (interacts with) Smyd2	FALSE	interacts with	C4a (interacts with) Smyd2
2018	interacts with	C4a (interacts with) Bche	FALSE	interacts with	C4a (interacts with) Bche
2019	interacts with	C4a (interacts with) Jade1	FALSE	interacts with	C4a (interacts with) Jade1
2020	interacts with	C4a (interacts with) Thumpd3	FALSE	interacts with	C4a (interacts with) Thumpd3
2021	interacts with	C4a (interacts with) Elmod2	FALSE	interacts with	C4a (interacts with) Elmod2
2022	interacts with	C4a (interacts with) Nfe2l2	FALSE	interacts with	C4a (interacts with) Nfe2l2
2023	interacts with	C4a (interacts with) Amotl2	FALSE	interacts with	C4a (interacts with) Amotl2
2024	interacts with	C4a (interacts with) 5730508B09Rik	FALSE	interacts with	C4a (interacts with) 5730508B09Rik
2025	interacts with	C4a (interacts with) Ppid	FALSE	interacts with	C4a (interacts with) Ppid
2026	interacts with	C4a (interacts with) Smyd5	FALSE	interacts with	C4a (interacts with) Smyd5
2027	interacts with	C4a (interacts with) Srp9	FALSE	interacts with	C4a (interacts with) Srp9
2028	interacts with	C4a (interacts with) Caml	FALSE	interacts with	C4a (interacts with) Caml
2029	interacts with	C4a (interacts with) Rbm34	FALSE	interacts with	C4a (interacts with) Rbm34
2030	interacts with	C4a (interacts with) Csnk1g3	FALSE	interacts with	C4a (interacts with) Csnk1g3
2031	interacts with	C4a (interacts with) Rdh12	FALSE	interacts with	C4a (interacts with) Rdh12
2032	interacts with	C4a (interacts with) Sil1	FALSE	interacts with	C4a (interacts with) Sil1
2033	interacts with	C4a (interacts with) Tmed5	FALSE	interacts with	C4a (interacts with) Tmed5
2034	interacts with	C4a (interacts with) Ptp4a1	FALSE	interacts with	C4a (interacts with) Ptp4a1
2035	interacts with	C4a (interacts with) Edn3	FALSE	interacts with	C4a (interacts with) Edn3
2036	interacts with	C4a (interacts with) Sema3e	FALSE	interacts with	C4a (interacts with) Sema3e
2037	interacts with	C4a (interacts with) Rev1	FALSE	interacts with	C4a (interacts with) Rev1
2038	interacts with	C4a (interacts with) Sema3d	FALSE	interacts with	C4a (interacts with) Sema3d
2039	interacts with	C4a (interacts with) Dpy19l1	FALSE	interacts with	C4a (interacts with) Dpy19l1
2040	interacts with	C4a (interacts with) Sema6a	FALSE	interacts with	C4a (interacts with) Sema6a
2041	interacts with	C4a (interacts with) Metap2	FALSE	interacts with	C4a (interacts with) Metap2
2042	interacts with	C4a (interacts with) Vps37a	FALSE	interacts with	C4a (interacts with) Vps37a
2043	interacts with	C4a (interacts with) Smco3	FALSE	interacts with	C4a (interacts with) Smco3
2044	interacts with	C4a (interacts with) Mgat4c	FALSE	interacts with	C4a (interacts with) Mgat4c
2045	interacts with	C4a (interacts with) Hspa4	FALSE	interacts with	C4a (interacts with) Hspa4
2046	interacts with	C4a (interacts with) Sbspon	FALSE	interacts with	C4a (interacts with) Sbspon
2047	interacts with	C130026L21Rik (interacts with) Gm3002	FALSE	interacts with	C130026L21Rik (interacts with) Gm3002
2048	interacts with	C130026L21Rik (interacts with) Strn	FALSE	interacts with	C130026L21Rik (interacts with) Strn
2049	interacts with	C130026L21Rik (interacts with) Chrm2	FALSE	interacts with	C130026L21Rik (interacts with) Chrm2
2050	interacts with	C130026L21Rik (interacts with) Tmigd3	FALSE	interacts with	C130026L21Rik (interacts with) Tmigd3
2051	interacts with	C130026L21Rik (interacts with) Cox7b2	FALSE	interacts with	C130026L21Rik (interacts with) Cox7b2
2052	interacts with	C130026L21Rik (interacts with) Zfp280d	FALSE	interacts with	C130026L21Rik (interacts with) Zfp280d
2053	interacts with	C130026L21Rik (interacts with) Ubr1	FALSE	interacts with	C130026L21Rik (interacts with) Ubr1
2054	interacts with	C130026L21Rik (interacts with) 2700094K13Rik	FALSE	interacts with	C130026L21Rik (interacts with) 2700094K13Rik
2055	interacts with	C130026L21Rik (interacts with) Asf1a	FALSE	interacts with	C130026L21Rik (interacts with) Asf1a
2056	interacts with	C130026L21Rik (interacts with) Fgfr1op2	FALSE	interacts with	C130026L21Rik (interacts with) Fgfr1op2
2057	interacts with	C130026L21Rik (interacts with) Asph	FALSE	interacts with	C130026L21Rik (interacts with) Asph
2058	interacts with	C130026L21Rik (interacts with) Ccdc18	FALSE	interacts with	C130026L21Rik (interacts with) Ccdc18
2059	interacts with	C130026L21Rik (interacts with) Itgb3bp	FALSE	interacts with	C130026L21Rik (interacts with) Itgb3bp
2060	interacts with	C130026L21Rik (interacts with) Zkscan7	FALSE	interacts with	C130026L21Rik (interacts with) Zkscan7
2061	interacts with	C130026L21Rik (interacts with) Tpd52	FALSE	interacts with	C130026L21Rik (interacts with) Tpd52
2062	interacts with	C130026L21Rik (interacts with) Trim75	FALSE	interacts with	C130026L21Rik (interacts with) Trim75
2063	interacts with	C130026L21Rik (interacts with) Sugt1	FALSE	interacts with	C130026L21Rik (interacts with) Sugt1
2064	interacts with	C130026L21Rik (interacts with) B3galt2	FALSE	interacts with	C130026L21Rik (interacts with) B3galt2
2065	interacts with	C130026L21Rik (interacts with) Nemp1	FALSE	interacts with	C130026L21Rik (interacts with) Nemp1
2066	interacts with	C130026L21Rik (interacts with) Dis3	FALSE	interacts with	C130026L21Rik (interacts with) Dis3
2067	interacts with	C130026L21Rik (interacts with) Drd1	FALSE	interacts with	C130026L21Rik (interacts with) Drd1
2068	interacts with	C130026L21Rik (interacts with) Kras	FALSE	interacts with	C130026L21Rik (interacts with) Kras
2069	interacts with	C130026L21Rik (interacts with) Sytl2	FALSE	interacts with	C130026L21Rik (interacts with) Sytl2
2070	interacts with	C130026L21Rik (interacts with) Rnf214	FALSE	interacts with	C130026L21Rik (interacts with) Rnf214
2071	interacts with	C130026L21Rik (interacts with) Nefh	FALSE	interacts with	C130026L21Rik (interacts with) Nefh
2072	interacts with	C130026L21Rik (interacts with) Hrc	FALSE	interacts with	C130026L21Rik (interacts with) Hrc
2073	interacts with	C130026L21Rik (interacts with) Grm8	FALSE	interacts with	C130026L21Rik (interacts with) Grm8
2074	interacts with	C130026L21Rik (interacts with) Faah	FALSE	interacts with	C130026L21Rik (interacts with) Faah
2075	interacts with	C130026L21Rik (interacts with) Mrps5	FALSE	interacts with	C130026L21Rik (interacts with) Mrps5
2076	interacts with	C130026L21Rik (interacts with) Adamts17	FALSE	interacts with	C130026L21Rik (interacts with) Adamts17
2077	interacts with	C130026L21Rik (interacts with) Tpp2	FALSE	interacts with	C130026L21Rik (interacts with) Tpp2
2078	interacts with	C130026L21Rik (interacts with) Krt87	FALSE	interacts with	C130026L21Rik (interacts with) Krt87
2079	interacts with	C130026L21Rik (interacts with) Smyd2	FALSE	interacts with	C130026L21Rik (interacts with) Smyd2
2080	interacts with	C130026L21Rik (interacts with) Neurod6	FALSE	interacts with	C130026L21Rik (interacts with) Neurod6
2081	interacts with	C130026L21Rik (interacts with) Fbxw7	FALSE	interacts with	C130026L21Rik (interacts with) Fbxw7
2082	interacts with	C130026L21Rik (interacts with) Id2	FALSE	interacts with	C130026L21Rik (interacts with) Id2
2083	interacts with	C130026L21Rik (interacts with) Muc1	FALSE	interacts with	C130026L21Rik (interacts with) Muc1
2084	interacts with	C130026L21Rik (interacts with) Elmod2	FALSE	interacts with	C130026L21Rik (interacts with) Elmod2
2085	interacts with	C130026L21Rik (interacts with) Prpf38a	FALSE	interacts with	C130026L21Rik (interacts with) Prpf38a
2086	interacts with	C130026L21Rik (interacts with) Pdik1l	FALSE	interacts with	C130026L21Rik (interacts with) Pdik1l
2087	interacts with	C130026L21Rik (interacts with) Gng12	FALSE	interacts with	C130026L21Rik (interacts with) Gng12
2088	interacts with	C130026L21Rik (interacts with) Zfp780b	FALSE	interacts with	C130026L21Rik (interacts with) Zfp780b
2089	interacts with	C130026L21Rik (interacts with) G430095P16Rik	FALSE	interacts with	C130026L21Rik (interacts with) G430095P16Rik
2090	interacts with	C130026L21Rik (interacts with) Atp6v1h	FALSE	interacts with	C130026L21Rik (interacts with) Atp6v1h
2091	interacts with	C130026L21Rik (interacts with) Ola1	FALSE	interacts with	C130026L21Rik (interacts with) Ola1
2092	interacts with	C130026L21Rik (interacts with) Rnf152	FALSE	interacts with	C130026L21Rik (interacts with) Rnf152
2093	interacts with	C130026L21Rik (interacts with) Ppid	FALSE	interacts with	C130026L21Rik (interacts with) Ppid
2094	interacts with	C130026L21Rik (interacts with) Mlycd	FALSE	interacts with	C130026L21Rik (interacts with) Mlycd
2095	interacts with	C130026L21Rik (interacts with) Rc3h2	FALSE	interacts with	C130026L21Rik (interacts with) Rc3h2
2096	interacts with	C130026L21Rik (interacts with) Rbm34	FALSE	interacts with	C130026L21Rik (interacts with) Rbm34
2097	interacts with	C130026L21Rik (interacts with) Csnk1g3	FALSE	interacts with	C130026L21Rik (interacts with) Csnk1g3
2098	interacts with	C130026L21Rik (interacts with) Dcst1	FALSE	interacts with	C130026L21Rik (interacts with) Dcst1
2099	interacts with	C130026L21Rik (interacts with) Rdh12	FALSE	interacts with	C130026L21Rik (interacts with) Rdh12
2100	interacts with	C130026L21Rik (interacts with) Eif5b	FALSE	interacts with	C130026L21Rik (interacts with) Eif5b
2101	interacts with	C130026L21Rik (interacts with) Hook3	FALSE	interacts with	C130026L21Rik (interacts with) Hook3
2102	interacts with	C130026L21Rik (interacts with) Cnep1r1	FALSE	interacts with	C130026L21Rik (interacts with) Cnep1r1
2103	interacts with	C130026L21Rik (interacts with) Rnf217	FALSE	interacts with	C130026L21Rik (interacts with) Rnf217
2104	interacts with	C130026L21Rik (interacts with) Ptp4a1	FALSE	interacts with	C130026L21Rik (interacts with) Ptp4a1
2105	interacts with	C130026L21Rik (interacts with) Dnajc28	FALSE	interacts with	C130026L21Rik (interacts with) Dnajc28
2106	interacts with	C130026L21Rik (interacts with) Isg15	FALSE	interacts with	C130026L21Rik (interacts with) Isg15
2107	interacts with	C130026L21Rik (interacts with) Sema3d	FALSE	interacts with	C130026L21Rik (interacts with) Sema3d
2108	interacts with	C130026L21Rik (interacts with) Cep19	FALSE	interacts with	C130026L21Rik (interacts with) Cep19
2109	interacts with	C130026L21Rik (interacts with) Dpy19l1	FALSE	interacts with	C130026L21Rik (interacts with) Dpy19l1
2110	interacts with	C130026L21Rik (interacts with) Oser1	FALSE	interacts with	C130026L21Rik (interacts with) Oser1
2111	interacts with	C130026L21Rik (interacts with) Chpt1	FALSE	interacts with	C130026L21Rik (interacts with) Chpt1
2112	interacts with	C130026L21Rik (interacts with) Sema6a	FALSE	interacts with	C130026L21Rik (interacts with) Sema6a
2113	interacts with	C130026L21Rik (interacts with) Tmco1	FALSE	interacts with	C130026L21Rik (interacts with) Tmco1
2114	interacts with	C130026L21Rik (interacts with) Mgme1	FALSE	interacts with	C130026L21Rik (interacts with) Mgme1
2115	interacts with	C130026L21Rik (interacts with) Vps37a	FALSE	interacts with	C130026L21Rik (interacts with) Vps37a
2116	interacts with	C130026L21Rik (interacts with) Tradd	FALSE	interacts with	C130026L21Rik (interacts with) Tradd
2117	interacts with	C130026L21Rik (interacts with) Map3k2	FALSE	interacts with	C130026L21Rik (interacts with) Map3k2
2118	interacts with	C130026L21Rik (interacts with) Neurl2	FALSE	interacts with	C130026L21Rik (interacts with) Neurl2
2119	interacts with	C130026L21Rik (interacts with) Rab6a	FALSE	interacts with	C130026L21Rik (interacts with) Rab6a
2120	interacts with	BB218582 (interacts with) Tmigd3	FALSE	interacts with	BB218582 (interacts with) Tmigd3
2121	interacts with	BB218582 (interacts with) Cox7b2	FALSE	interacts with	BB218582 (interacts with) Cox7b2
2122	interacts with	BB218582 (interacts with) Anks6	FALSE	interacts with	BB218582 (interacts with) Anks6
2123	interacts with	BB218582 (interacts with) Zkscan7	FALSE	interacts with	BB218582 (interacts with) Zkscan7
2124	interacts with	BB218582 (interacts with) Arnt	FALSE	interacts with	BB218582 (interacts with) Arnt
2125	interacts with	BB218582 (interacts with) Nemp1	FALSE	interacts with	BB218582 (interacts with) Nemp1
2126	interacts with	BB218582 (interacts with) Gkn3	FALSE	interacts with	BB218582 (interacts with) Gkn3
2127	interacts with	BB218582 (interacts with) Ccnjl	FALSE	interacts with	BB218582 (interacts with) Ccnjl
2128	interacts with	BB218582 (interacts with) Grm8	FALSE	interacts with	BB218582 (interacts with) Grm8
2129	interacts with	BB218582 (interacts with) Zfp296	FALSE	interacts with	BB218582 (interacts with) Zfp296
2130	interacts with	BB218582 (interacts with) Men1	FALSE	interacts with	BB218582 (interacts with) Men1
2131	interacts with	BB218582 (interacts with) 1700029I15Rik	FALSE	interacts with	BB218582 (interacts with) 1700029I15Rik
2132	interacts with	BB218582 (interacts with) Muc1	FALSE	interacts with	BB218582 (interacts with) Muc1
2133	interacts with	BB218582 (interacts with) Crtc2	FALSE	interacts with	BB218582 (interacts with) Crtc2
2134	interacts with	BB218582 (interacts with) Denr	FALSE	interacts with	BB218582 (interacts with) Denr
2135	interacts with	BB218582 (interacts with) Jup	FALSE	interacts with	BB218582 (interacts with) Jup
2136	interacts with	BB218582 (interacts with) G430095P16Rik	FALSE	interacts with	BB218582 (interacts with) G430095P16Rik
2137	interacts with	BB218582 (interacts with) Rdh12	FALSE	interacts with	BB218582 (interacts with) Rdh12
2138	interacts with	BB218582 (interacts with) 4933428G20Rik	FALSE	interacts with	BB218582 (interacts with) 4933428G20Rik
2139	interacts with	BB218582 (interacts with) Dnajc28	FALSE	interacts with	BB218582 (interacts with) Dnajc28
2140	interacts with	BB218582 (interacts with) Anks4b	FALSE	interacts with	BB218582 (interacts with) Anks4b
2141	interacts with	BB218582 (interacts with) Oser1	FALSE	interacts with	BB218582 (interacts with) Oser1
2142	interacts with	BB218582 (interacts with) Wdpcp	FALSE	interacts with	BB218582 (interacts with) Wdpcp
2143	interacts with	BB218582 (interacts with) Mgme1	FALSE	interacts with	BB218582 (interacts with) Mgme1
2144	interacts with	BB218582 (interacts with) Sema4a	FALSE	interacts with	BB218582 (interacts with) Sema4a
2145	interacts with	9530082P21Rik (interacts with) Ripk4	FALSE	interacts with	9530082P21Rik (interacts with) Ripk4
2146	interacts with	9530082P21Rik (interacts with) Smc6	FALSE	interacts with	9530082P21Rik (interacts with) Smc6
2147	interacts with	9530082P21Rik (interacts with) Tmigd3	FALSE	interacts with	9530082P21Rik (interacts with) Tmigd3
2148	interacts with	9530082P21Rik (interacts with) Helq	FALSE	interacts with	9530082P21Rik (interacts with) Helq
2149	interacts with	9530082P21Rik (interacts with) Cobl	FALSE	interacts with	9530082P21Rik (interacts with) Cobl
2150	interacts with	9530082P21Rik (interacts with) Rbm38	FALSE	interacts with	9530082P21Rik (interacts with) Rbm38
2151	interacts with	9530082P21Rik (interacts with) BC048403	FALSE	interacts with	9530082P21Rik (interacts with) BC048403
2152	interacts with	9530082P21Rik (interacts with) Zkscan7	FALSE	interacts with	9530082P21Rik (interacts with) Zkscan7
2153	interacts with	9530082P21Rik (interacts with) Polr1e	FALSE	interacts with	9530082P21Rik (interacts with) Polr1e
2154	interacts with	9530082P21Rik (interacts with) Pla2g4c	FALSE	interacts with	9530082P21Rik (interacts with) Pla2g4c
2155	interacts with	9530082P21Rik (interacts with) Csf2rb2	FALSE	interacts with	9530082P21Rik (interacts with) Csf2rb2
2156	interacts with	9530082P21Rik (interacts with) Il27ra	FALSE	interacts with	9530082P21Rik (interacts with) Il27ra
2157	interacts with	9530082P21Rik (interacts with) Aunip	FALSE	interacts with	9530082P21Rik (interacts with) Aunip
2158	interacts with	9530082P21Rik (interacts with) Drd1	FALSE	interacts with	9530082P21Rik (interacts with) Drd1
2159	interacts with	9530082P21Rik (interacts with) 4930562C15Rik	FALSE	interacts with	9530082P21Rik (interacts with) 4930562C15Rik
2160	interacts with	9530082P21Rik (interacts with) Elp4	FALSE	interacts with	9530082P21Rik (interacts with) Elp4
2161	interacts with	9530082P21Rik (interacts with) Synj2	FALSE	interacts with	9530082P21Rik (interacts with) Synj2
2162	interacts with	9530082P21Rik (interacts with) Gm3383	FALSE	interacts with	9530082P21Rik (interacts with) Gm3383
2163	interacts with	9530082P21Rik (interacts with) Gm694	FALSE	interacts with	9530082P21Rik (interacts with) Gm694
2164	interacts with	9530082P21Rik (interacts with) Rdh12	FALSE	interacts with	9530082P21Rik (interacts with) Rdh12
2165	interacts with	9530082P21Rik (interacts with) Btbd9	FALSE	interacts with	9530082P21Rik (interacts with) Btbd9
2166	interacts with	9530082P21Rik (interacts with) Myl2	FALSE	interacts with	9530082P21Rik (interacts with) Myl2
2167	interacts with	9530082P21Rik (interacts with) Dchs1	FALSE	interacts with	9530082P21Rik (interacts with) Dchs1
2168	interacts with	9530082P21Rik (interacts with) Atp7b	FALSE	interacts with	9530082P21Rik (interacts with) Atp7b
2169	interacts with	9530082P21Rik (interacts with) Pgr	FALSE	interacts with	9530082P21Rik (interacts with) Pgr
2170	interacts with	4930481A15Rik (interacts with) Gm3002	FALSE	interacts with	4930481A15Rik (interacts with) Gm3002
2171	interacts with	4930481A15Rik (interacts with) Fbxl22	FALSE	interacts with	4930481A15Rik (interacts with) Fbxl22
2172	interacts with	4930481A15Rik (interacts with) Tpo	FALSE	interacts with	4930481A15Rik (interacts with) Tpo
2173	interacts with	4930481A15Rik (interacts with) Elf1	FALSE	interacts with	4930481A15Rik (interacts with) Elf1
2174	interacts with	4930481A15Rik (interacts with) Dennd6b	FALSE	interacts with	4930481A15Rik (interacts with) Dennd6b
2175	interacts with	4930481A15Rik (interacts with) Ccdc18	FALSE	interacts with	4930481A15Rik (interacts with) Ccdc18
2176	interacts with	4930481A15Rik (interacts with) Gamt	FALSE	interacts with	4930481A15Rik (interacts with) Gamt
2177	interacts with	4930481A15Rik (interacts with) Ccdc142	FALSE	interacts with	4930481A15Rik (interacts with) Ccdc142
2178	interacts with	4930481A15Rik (interacts with) Sptssa	FALSE	interacts with	4930481A15Rik (interacts with) Sptssa
2179	interacts with	4930481A15Rik (interacts with) Kif13b	FALSE	interacts with	4930481A15Rik (interacts with) Kif13b
2180	interacts with	4930481A15Rik (interacts with) Sgcb	FALSE	interacts with	4930481A15Rik (interacts with) Sgcb
2181	interacts with	4930481A15Rik (interacts with) Trim36	FALSE	interacts with	4930481A15Rik (interacts with) Trim36
2182	interacts with	4930481A15Rik (interacts with) Rsf1	FALSE	interacts with	4930481A15Rik (interacts with) Rsf1
2183	interacts with	4930481A15Rik (interacts with) Ptgr1	FALSE	interacts with	4930481A15Rik (interacts with) Ptgr1
2184	interacts with	4930481A15Rik (interacts with) Chchd4	FALSE	interacts with	4930481A15Rik (interacts with) Chchd4
2185	interacts with	4930481A15Rik (interacts with) Dis3	FALSE	interacts with	4930481A15Rik (interacts with) Dis3
2186	interacts with	4930481A15Rik (interacts with) 7-Mar	FALSE	interacts with	4930481A15Rik (interacts with) 7-Mar
2187	interacts with	4930481A15Rik (interacts with) Sytl2	FALSE	interacts with	4930481A15Rik (interacts with) Sytl2
2188	interacts with	4930481A15Rik (interacts with) Hrc	FALSE	interacts with	4930481A15Rik (interacts with) Hrc
2189	interacts with	4930481A15Rik (interacts with) Eif3e	FALSE	interacts with	4930481A15Rik (interacts with) Eif3e
2190	interacts with	4930481A15Rik (interacts with) Smyd2	FALSE	interacts with	4930481A15Rik (interacts with) Smyd2
2191	interacts with	4930481A15Rik (interacts with) Paip1	FALSE	interacts with	4930481A15Rik (interacts with) Paip1
2192	interacts with	4930481A15Rik (interacts with) Plcb1	FALSE	interacts with	4930481A15Rik (interacts with) Plcb1
2193	interacts with	4930481A15Rik (interacts with) Cmpk2	FALSE	interacts with	4930481A15Rik (interacts with) Cmpk2
2194	interacts with	4930481A15Rik (interacts with) Pcdh10	FALSE	interacts with	4930481A15Rik (interacts with) Pcdh10
2195	interacts with	4930481A15Rik (interacts with) Ccndbp1	FALSE	interacts with	4930481A15Rik (interacts with) Ccndbp1
2196	interacts with	4930481A15Rik (interacts with) Ppid	FALSE	interacts with	4930481A15Rik (interacts with) Ppid
2197	interacts with	4930481A15Rik (interacts with) Sypl	FALSE	interacts with	4930481A15Rik (interacts with) Sypl
2198	interacts with	4930481A15Rik (interacts with) Bmi1	FALSE	interacts with	4930481A15Rik (interacts with) Bmi1
2199	interacts with	4930481A15Rik (interacts with) Becn1	FALSE	interacts with	4930481A15Rik (interacts with) Becn1
2200	interacts with	4930481A15Rik (interacts with) Myo6	FALSE	interacts with	4930481A15Rik (interacts with) Myo6
2201	interacts with	4930481A15Rik (interacts with) Ermn	FALSE	interacts with	4930481A15Rik (interacts with) Ermn
2202	interacts with	4930481A15Rik (interacts with) Hook3	FALSE	interacts with	4930481A15Rik (interacts with) Hook3
2203	interacts with	4930481A15Rik (interacts with) D030056L22Rik	FALSE	interacts with	4930481A15Rik (interacts with) D030056L22Rik
2204	interacts with	4930481A15Rik (interacts with) Cmpk1	FALSE	interacts with	4930481A15Rik (interacts with) Cmpk1
2205	interacts with	4930481A15Rik (interacts with) Cnep1r1	FALSE	interacts with	4930481A15Rik (interacts with) Cnep1r1
2206	interacts with	4930481A15Rik (interacts with) Rnf217	FALSE	interacts with	4930481A15Rik (interacts with) Rnf217
2207	interacts with	4930481A15Rik (interacts with) Fbxo30	FALSE	interacts with	4930481A15Rik (interacts with) Fbxo30
2208	interacts with	4930481A15Rik (interacts with) Homer1	FALSE	interacts with	4930481A15Rik (interacts with) Homer1
2209	interacts with	4930481A15Rik (interacts with) Edrf1	FALSE	interacts with	4930481A15Rik (interacts with) Edrf1
2210	interacts with	4930481A15Rik (interacts with) 5730455P16Rik	FALSE	interacts with	4930481A15Rik (interacts with) 5730455P16Rik
2211	interacts with	4930481A15Rik (interacts with) Itch	FALSE	interacts with	4930481A15Rik (interacts with) Itch
2212	interacts with	4930481A15Rik (interacts with) Cep19	FALSE	interacts with	4930481A15Rik (interacts with) Cep19
2213	interacts with	4930481A15Rik (interacts with) Chpt1	FALSE	interacts with	4930481A15Rik (interacts with) Chpt1
2214	interacts with	4930481A15Rik (interacts with) Sema6a	FALSE	interacts with	4930481A15Rik (interacts with) Sema6a
2215	interacts with	4930481A15Rik (interacts with) Smco3	FALSE	interacts with	4930481A15Rik (interacts with) Smco3
2216	interacts with	4930481A15Rik (interacts with) Cpd	FALSE	interacts with	4930481A15Rik (interacts with) Cpd
2217	interacts with	4930481A15Rik (interacts with) Abhd17b	FALSE	interacts with	4930481A15Rik (interacts with) Abhd17b
2218	interacts with	4930481A15Rik (interacts with) Mrps30	FALSE	interacts with	4930481A15Rik (interacts with) Mrps30
2219	interacts with	4930443O20Rik (interacts with) Otof	FALSE	interacts with	4930443O20Rik (interacts with) Otof
2220	interacts with	4930443O20Rik (interacts with) Plppr5	FALSE	interacts with	4930443O20Rik (interacts with) Plppr5
2221	interacts with	4930443O20Rik (interacts with) Nefm	FALSE	interacts with	4930443O20Rik (interacts with) Nefm
2222	interacts with	4930443O20Rik (interacts with) Rdh10	FALSE	interacts with	4930443O20Rik (interacts with) Rdh10
2223	interacts with	4930443O20Rik (interacts with) Gpr183	FALSE	interacts with	4930443O20Rik (interacts with) Gpr183
2224	interacts with	4930443O20Rik (interacts with) Bcl7b	FALSE	interacts with	4930443O20Rik (interacts with) Bcl7b
2225	interacts with	4930443O20Rik (interacts with) Snx7	FALSE	interacts with	4930443O20Rik (interacts with) Snx7
2226	interacts with	4930443O20Rik (interacts with) Sugt1	FALSE	interacts with	4930443O20Rik (interacts with) Sugt1
2227	interacts with	4930443O20Rik (interacts with) Ccnjl	FALSE	interacts with	4930443O20Rik (interacts with) Ccnjl
2228	interacts with	4930443O20Rik (interacts with) Ccdc43	FALSE	interacts with	4930443O20Rik (interacts with) Ccdc43
2229	interacts with	4930443O20Rik (interacts with) Men1	FALSE	interacts with	4930443O20Rik (interacts with) Men1
2230	interacts with	4930443O20Rik (interacts with) Gm10644	FALSE	interacts with	4930443O20Rik (interacts with) Gm10644
2231	interacts with	4930443O20Rik (interacts with) Neurod6	FALSE	interacts with	4930443O20Rik (interacts with) Neurod6
2232	interacts with	4930443O20Rik (interacts with) Fbxw7	FALSE	interacts with	4930443O20Rik (interacts with) Fbxw7
2233	interacts with	4930443O20Rik (interacts with) Kmt2b	FALSE	interacts with	4930443O20Rik (interacts with) Kmt2b
2234	interacts with	4930443O20Rik (interacts with) Plcl2	FALSE	interacts with	4930443O20Rik (interacts with) Plcl2
2235	interacts with	4930443O20Rik (interacts with) Prpf38a	FALSE	interacts with	4930443O20Rik (interacts with) Prpf38a
2236	interacts with	4930443O20Rik (interacts with) Dmrta2	FALSE	interacts with	4930443O20Rik (interacts with) Dmrta2
2237	interacts with	4930443O20Rik (interacts with) G430095P16Rik	FALSE	interacts with	4930443O20Rik (interacts with) G430095P16Rik
2238	interacts with	4930443O20Rik (interacts with) Exo5	FALSE	interacts with	4930443O20Rik (interacts with) Exo5
2239	interacts with	4930443O20Rik (interacts with) Sat2	FALSE	interacts with	4930443O20Rik (interacts with) Sat2
2240	interacts with	4930443O20Rik (interacts with) Prkaa2	FALSE	interacts with	4930443O20Rik (interacts with) Prkaa2
2241	interacts with	4930443O20Rik (interacts with) Mob1b	FALSE	interacts with	4930443O20Rik (interacts with) Mob1b
2242	interacts with	4930443O20Rik (interacts with) Isg15	FALSE	interacts with	4930443O20Rik (interacts with) Isg15
2243	interacts with	4930443O20Rik (interacts with) Ptchd2	FALSE	interacts with	4930443O20Rik (interacts with) Ptchd2
2244	interacts with	4930443O20Rik (interacts with) Tpcn2	FALSE	interacts with	4930443O20Rik (interacts with) Tpcn2
2245	interacts with	1700025N21Rik (interacts with) Ripk4	FALSE	interacts with	1700025N21Rik (interacts with) Ripk4
2246	interacts with	1700025N21Rik (interacts with) Smc6	FALSE	interacts with	1700025N21Rik (interacts with) Smc6
2247	interacts with	1700025N21Rik (interacts with) Strn	FALSE	interacts with	1700025N21Rik (interacts with) Strn
2248	interacts with	1700025N21Rik (interacts with) Chrm2	FALSE	interacts with	1700025N21Rik (interacts with) Chrm2
2249	interacts with	1700025N21Rik (interacts with) Tmigd3	FALSE	interacts with	1700025N21Rik (interacts with) Tmigd3
2250	interacts with	1700025N21Rik (interacts with) Slc44a3	FALSE	interacts with	1700025N21Rik (interacts with) Slc44a3
2251	interacts with	1700025N21Rik (interacts with) BC048403	FALSE	interacts with	1700025N21Rik (interacts with) BC048403
2252	interacts with	1700025N21Rik (interacts with) Zkscan7	FALSE	interacts with	1700025N21Rik (interacts with) Zkscan7
2253	interacts with	1700025N21Rik (interacts with) Pla2g4c	FALSE	interacts with	1700025N21Rik (interacts with) Pla2g4c
2254	interacts with	1700025N21Rik (interacts with) Drd1	FALSE	interacts with	1700025N21Rik (interacts with) Drd1
2255	interacts with	1700025N21Rik (interacts with) 4930562C15Rik	FALSE	interacts with	1700025N21Rik (interacts with) 4930562C15Rik
2256	interacts with	1700025N21Rik (interacts with) Ifitm1	FALSE	interacts with	1700025N21Rik (interacts with) Ifitm1
2257	interacts with	1700025N21Rik (interacts with) Elp4	FALSE	interacts with	1700025N21Rik (interacts with) Elp4
2258	interacts with	1700025N21Rik (interacts with) Calcb	FALSE	interacts with	1700025N21Rik (interacts with) Calcb
2259	interacts with	1700025N21Rik (interacts with) Svil	FALSE	interacts with	1700025N21Rik (interacts with) Svil
2260	interacts with	1700025N21Rik (interacts with) Faah	FALSE	interacts with	1700025N21Rik (interacts with) Faah
2261	interacts with	1700025N21Rik (interacts with) Cox10	FALSE	interacts with	1700025N21Rik (interacts with) Cox10
2262	interacts with	1700025N21Rik (interacts with) Gm3383	FALSE	interacts with	1700025N21Rik (interacts with) Gm3383
2263	interacts with	1700025N21Rik (interacts with) Id2	FALSE	interacts with	1700025N21Rik (interacts with) Id2
2264	interacts with	1700025N21Rik (interacts with) Snai2	FALSE	interacts with	1700025N21Rik (interacts with) Snai2
2265	interacts with	1700025N21Rik (interacts with) Gm694	FALSE	interacts with	1700025N21Rik (interacts with) Gm694
2266	interacts with	1700025N21Rik (interacts with) Ola1	FALSE	interacts with	1700025N21Rik (interacts with) Ola1
2267	interacts with	1700025N21Rik (interacts with) Arid4b	FALSE	interacts with	1700025N21Rik (interacts with) Arid4b
2268	interacts with	1700025N21Rik (interacts with) Rc3h2	FALSE	interacts with	1700025N21Rik (interacts with) Rc3h2
2269	interacts with	1700025N21Rik (interacts with) Vps37b	FALSE	interacts with	1700025N21Rik (interacts with) Vps37b
2270	interacts with	1700025N21Rik (interacts with) Rdh12	FALSE	interacts with	1700025N21Rik (interacts with) Rdh12
2271	interacts with	1700025N21Rik (interacts with) Pcdh9	FALSE	interacts with	1700025N21Rik (interacts with) Pcdh9
2272	interacts with	1700025N21Rik (interacts with) Btbd9	FALSE	interacts with	1700025N21Rik (interacts with) Btbd9
2273	interacts with	1700025N21Rik (interacts with) Dnajc28	FALSE	interacts with	1700025N21Rik (interacts with) Dnajc28
2274	interacts with	1700025N21Rik (interacts with) Pgr	FALSE	interacts with	1700025N21Rik (interacts with) Pgr
2275	interacts with	1700025N21Rik (interacts with) Tmco1	FALSE	interacts with	1700025N21Rik (interacts with) Tmco1
2276	interacts with	1700025N21Rik (interacts with) Iqcb1	FALSE	interacts with	1700025N21Rik (interacts with) Iqcb1
2277	interacts with	1700007L15Rik (interacts with) Otof	FALSE	interacts with	1700007L15Rik (interacts with) Otof
2278	interacts with	1700007L15Rik (interacts with) Tmigd3	FALSE	interacts with	1700007L15Rik (interacts with) Tmigd3
2279	interacts with	1700007L15Rik (interacts with) Cox7b2	FALSE	interacts with	1700007L15Rik (interacts with) Cox7b2
2280	interacts with	1700007L15Rik (interacts with) Anks6	FALSE	interacts with	1700007L15Rik (interacts with) Anks6
2281	interacts with	1700007L15Rik (interacts with) Rasal3	FALSE	interacts with	1700007L15Rik (interacts with) Rasal3
2282	interacts with	1700007L15Rik (interacts with) Ndufb7	FALSE	interacts with	1700007L15Rik (interacts with) Ndufb7
2283	interacts with	1700007L15Rik (interacts with) Zkscan7	FALSE	interacts with	1700007L15Rik (interacts with) Zkscan7
2284	interacts with	1700007L15Rik (interacts with) Ppic	FALSE	interacts with	1700007L15Rik (interacts with) Ppic
2285	interacts with	1700007L15Rik (interacts with) Lrrc55	FALSE	interacts with	1700007L15Rik (interacts with) Lrrc55
2286	interacts with	1700007L15Rik (interacts with) Trim75	FALSE	interacts with	1700007L15Rik (interacts with) Trim75
2287	interacts with	1700007L15Rik (interacts with) Arnt	FALSE	interacts with	1700007L15Rik (interacts with) Arnt
2288	interacts with	1700007L15Rik (interacts with) Cep131	FALSE	interacts with	1700007L15Rik (interacts with) Cep131
2289	interacts with	1700007L15Rik (interacts with) Gkn3	FALSE	interacts with	1700007L15Rik (interacts with) Gkn3
2290	interacts with	1700007L15Rik (interacts with) Grm8	FALSE	interacts with	1700007L15Rik (interacts with) Grm8
2291	interacts with	1700007L15Rik (interacts with) Krt87	FALSE	interacts with	1700007L15Rik (interacts with) Krt87
2292	interacts with	1700007L15Rik (interacts with) Men1	FALSE	interacts with	1700007L15Rik (interacts with) Men1
2293	interacts with	1700007L15Rik (interacts with) Ppp1r35	FALSE	interacts with	1700007L15Rik (interacts with) Ppp1r35
2294	interacts with	1700007L15Rik (interacts with) Pik3r6	FALSE	interacts with	1700007L15Rik (interacts with) Pik3r6
2295	interacts with	1700007L15Rik (interacts with) Svopl	FALSE	interacts with	1700007L15Rik (interacts with) Svopl
2296	interacts with	1700007L15Rik (interacts with) Gm694	FALSE	interacts with	1700007L15Rik (interacts with) Gm694
2297	interacts with	1700007L15Rik (interacts with) Amotl2	FALSE	interacts with	1700007L15Rik (interacts with) Amotl2
2298	interacts with	1700007L15Rik (interacts with) Mlycd	FALSE	interacts with	1700007L15Rik (interacts with) Mlycd
2299	interacts with	1700007L15Rik (interacts with) Rdh12	FALSE	interacts with	1700007L15Rik (interacts with) Rdh12
2300	interacts with	1700007L15Rik (interacts with) Dcst2	FALSE	interacts with	1700007L15Rik (interacts with) Dcst2
2301	interacts with	1700007L15Rik (interacts with) Dnajc28	FALSE	interacts with	1700007L15Rik (interacts with) Dnajc28
2302	interacts with	1700007L15Rik (interacts with) Edn3	FALSE	interacts with	1700007L15Rik (interacts with) Edn3
2303	interacts with	1700007L15Rik (interacts with) Cep19	FALSE	interacts with	1700007L15Rik (interacts with) Cep19
2304	interacts with	1700007L15Rik (interacts with) Capn12	FALSE	interacts with	1700007L15Rik (interacts with) Capn12
2305	interacts with	1700007L15Rik (interacts with) Anks4b	FALSE	interacts with	1700007L15Rik (interacts with) Anks4b
2306	interacts with	1700007L15Rik (interacts with) Wdpcp	FALSE	interacts with	1700007L15Rik (interacts with) Wdpcp
2307	interacts with	1600020E01Rik (interacts with) Dazl	FALSE	interacts with	1600020E01Rik (interacts with) Dazl
2308	interacts with	1600020E01Rik (interacts with) Psmd13	FALSE	interacts with	1600020E01Rik (interacts with) Psmd13
2309	interacts with	1600020E01Rik (interacts with) Tspan1	FALSE	interacts with	1600020E01Rik (interacts with) Tspan1
2310	interacts with	1600020E01Rik (interacts with) Zfp280d	FALSE	interacts with	1600020E01Rik (interacts with) Zfp280d
2311	interacts with	1600020E01Rik (interacts with) 2700094K13Rik	FALSE	interacts with	1600020E01Rik (interacts with) 2700094K13Rik
2312	interacts with	1600020E01Rik (interacts with) Abcd2	FALSE	interacts with	1600020E01Rik (interacts with) Abcd2
2313	interacts with	1600020E01Rik (interacts with) Zfp982	FALSE	interacts with	1600020E01Rik (interacts with) Zfp982
2314	interacts with	1600020E01Rik (interacts with) Esf1	FALSE	interacts with	1600020E01Rik (interacts with) Esf1
2315	interacts with	1600020E01Rik (interacts with) Spg11	FALSE	interacts with	1600020E01Rik (interacts with) Spg11
2316	interacts with	1600020E01Rik (interacts with) Utp6	FALSE	interacts with	1600020E01Rik (interacts with) Utp6
2317	interacts with	1600020E01Rik (interacts with) Lrrc42	FALSE	interacts with	1600020E01Rik (interacts with) Lrrc42
2318	interacts with	1600020E01Rik (interacts with) Ift81	FALSE	interacts with	1600020E01Rik (interacts with) Ift81
2319	interacts with	1600020E01Rik (interacts with) Zfp346	FALSE	interacts with	1600020E01Rik (interacts with) Zfp346
2320	interacts with	1600020E01Rik (interacts with) Cabp1	FALSE	interacts with	1600020E01Rik (interacts with) Cabp1
2321	interacts with	1600020E01Rik (interacts with) Pnpla8	FALSE	interacts with	1600020E01Rik (interacts with) Pnpla8
2322	interacts with	1600020E01Rik (interacts with) Ube3a	FALSE	interacts with	1600020E01Rik (interacts with) Ube3a
2323	interacts with	1600020E01Rik (interacts with) Vamp4	FALSE	interacts with	1600020E01Rik (interacts with) Vamp4
2324	interacts with	1600020E01Rik (interacts with) Itgb3bp	FALSE	interacts with	1600020E01Rik (interacts with) Itgb3bp
2325	interacts with	1600020E01Rik (interacts with) Zkscan7	FALSE	interacts with	1600020E01Rik (interacts with) Zkscan7
2326	interacts with	1600020E01Rik (interacts with) Tpd52	FALSE	interacts with	1600020E01Rik (interacts with) Tpd52
2327	interacts with	1600020E01Rik (interacts with) Lrrc24	FALSE	interacts with	1600020E01Rik (interacts with) Lrrc24
2328	interacts with	1600020E01Rik (interacts with) Cenpw	FALSE	interacts with	1600020E01Rik (interacts with) Cenpw
2329	interacts with	1600020E01Rik (interacts with) Lcor	FALSE	interacts with	1600020E01Rik (interacts with) Lcor
2330	interacts with	1600020E01Rik (interacts with) Vamp5	FALSE	interacts with	1600020E01Rik (interacts with) Vamp5
2331	interacts with	1600020E01Rik (interacts with) Fam71d	FALSE	interacts with	1600020E01Rik (interacts with) Fam71d
2332	interacts with	1600020E01Rik (interacts with) B3galt2	FALSE	interacts with	1600020E01Rik (interacts with) B3galt2
2333	interacts with	1600020E01Rik (interacts with) Nemp1	FALSE	interacts with	1600020E01Rik (interacts with) Nemp1
2334	interacts with	1600020E01Rik (interacts with) Gpr139	FALSE	interacts with	1600020E01Rik (interacts with) Gpr139
2335	interacts with	1600020E01Rik (interacts with) Zfp442	FALSE	interacts with	1600020E01Rik (interacts with) Zfp442
2336	interacts with	1600020E01Rik (interacts with) Rock1	FALSE	interacts with	1600020E01Rik (interacts with) Rock1
2337	interacts with	1600020E01Rik (interacts with) Drd1	FALSE	interacts with	1600020E01Rik (interacts with) Drd1
2338	interacts with	1600020E01Rik (interacts with) Thoc6	FALSE	interacts with	1600020E01Rik (interacts with) Thoc6
2339	interacts with	1600020E01Rik (interacts with) B4galnt3	FALSE	interacts with	1600020E01Rik (interacts with) B4galnt3
2340	interacts with	1600020E01Rik (interacts with) Atp8b1	FALSE	interacts with	1600020E01Rik (interacts with) Atp8b1
2341	interacts with	1600020E01Rik (interacts with) Vps4b	FALSE	interacts with	1600020E01Rik (interacts with) Vps4b
2342	interacts with	1600020E01Rik (interacts with) Mrps5	FALSE	interacts with	1600020E01Rik (interacts with) Mrps5
2343	interacts with	1600020E01Rik (interacts with) Gm3591	FALSE	interacts with	1600020E01Rik (interacts with) Gm3591
2344	interacts with	1600020E01Rik (interacts with) Lmnb2	FALSE	interacts with	1600020E01Rik (interacts with) Lmnb2
2345	interacts with	1600020E01Rik (interacts with) Zfp128	FALSE	interacts with	1600020E01Rik (interacts with) Zfp128
2346	interacts with	1600020E01Rik (interacts with) Smyd2	FALSE	interacts with	1600020E01Rik (interacts with) Smyd2
2347	interacts with	1600020E01Rik (interacts with) Gucy2g	FALSE	interacts with	1600020E01Rik (interacts with) Gucy2g
2348	interacts with	1600020E01Rik (interacts with) Bche	FALSE	interacts with	1600020E01Rik (interacts with) Bche
2349	interacts with	1600020E01Rik (interacts with) Muc1	FALSE	interacts with	1600020E01Rik (interacts with) Muc1
2350	interacts with	1600020E01Rik (interacts with) Lnpk1	FALSE	interacts with	1600020E01Rik (interacts with) Lnpk1
2351	interacts with	1600020E01Rik (interacts with) Tmx1	FALSE	interacts with	1600020E01Rik (interacts with) Tmx1
2352	interacts with	1600020E01Rik (interacts with) Aggf1	FALSE	interacts with	1600020E01Rik (interacts with) Aggf1
2353	interacts with	1600020E01Rik (interacts with) Nfe2l2	FALSE	interacts with	1600020E01Rik (interacts with) Nfe2l2
2354	interacts with	1600020E01Rik (interacts with) Gdap1	FALSE	interacts with	1600020E01Rik (interacts with) Gdap1
2355	interacts with	1600020E01Rik (interacts with) Tie1	FALSE	interacts with	1600020E01Rik (interacts with) Tie1
2356	interacts with	1600020E01Rik (interacts with) Cep55	FALSE	interacts with	1600020E01Rik (interacts with) Cep55
2357	interacts with	1600020E01Rik (interacts with) Pdik1l	FALSE	interacts with	1600020E01Rik (interacts with) Pdik1l
2358	interacts with	1600020E01Rik (interacts with) Manea	FALSE	interacts with	1600020E01Rik (interacts with) Manea
2359	interacts with	1600020E01Rik (interacts with) Gng12	FALSE	interacts with	1600020E01Rik (interacts with) Gng12
2360	interacts with	1600020E01Rik (interacts with) Zfp780b	FALSE	interacts with	1600020E01Rik (interacts with) Zfp780b
2361	interacts with	1600020E01Rik (interacts with) Tnik	FALSE	interacts with	1600020E01Rik (interacts with) Tnik
2362	interacts with	1600020E01Rik (interacts with) Arid4b	FALSE	interacts with	1600020E01Rik (interacts with) Arid4b
2363	interacts with	1600020E01Rik (interacts with) Polr2j	FALSE	interacts with	1600020E01Rik (interacts with) Polr2j
2364	interacts with	1600020E01Rik (interacts with) Rc3h2	FALSE	interacts with	1600020E01Rik (interacts with) Rc3h2
2365	interacts with	1600020E01Rik (interacts with) Rbm34	FALSE	interacts with	1600020E01Rik (interacts with) Rbm34
2366	interacts with	1600020E01Rik (interacts with) Twistnb	FALSE	interacts with	1600020E01Rik (interacts with) Twistnb
2367	interacts with	1600020E01Rik (interacts with) Dcst1	FALSE	interacts with	1600020E01Rik (interacts with) Dcst1
2368	interacts with	1600020E01Rik (interacts with) AI467606	FALSE	interacts with	1600020E01Rik (interacts with) AI467606
2369	interacts with	1600020E01Rik (interacts with) Fam98b	FALSE	interacts with	1600020E01Rik (interacts with) Fam98b
2370	interacts with	1600020E01Rik (interacts with) Ptp4a1	FALSE	interacts with	1600020E01Rik (interacts with) Ptp4a1
2371	interacts with	1600020E01Rik (interacts with) Isg15	FALSE	interacts with	1600020E01Rik (interacts with) Isg15
2372	interacts with	1600020E01Rik (interacts with) Slc24a1	FALSE	interacts with	1600020E01Rik (interacts with) Slc24a1
2373	interacts with	1600020E01Rik (interacts with) Dpy19l1	FALSE	interacts with	1600020E01Rik (interacts with) Dpy19l1
2374	interacts with	1600020E01Rik (interacts with) Tmco1	FALSE	interacts with	1600020E01Rik (interacts with) Tmco1
2375	interacts with	1600020E01Rik (interacts with) Bcap29	FALSE	interacts with	1600020E01Rik (interacts with) Bcap29
2376	interacts with	1600020E01Rik (interacts with) Ankrd13a	FALSE	interacts with	1600020E01Rik (interacts with) Ankrd13a
2377	interacts with	1600020E01Rik (interacts with) Dzip1l	FALSE	interacts with	1600020E01Rik (interacts with) Dzip1l
2378	interacts with	1600020E01Rik (interacts with) Prpf39	FALSE	interacts with	1600020E01Rik (interacts with) Prpf39

## Sheet: LH verus NLH
Supplementary Table S1b. A list of the co-expressed lncRNAs and mRNAs in LH vs. NLH comparison.
SUID	Interaction	Name	Selected	Shared interaction	Shared name
274	interacts with	Mir124-2hg (interacts with) Cd209f	FALSE	interacts with	Mir124-2hg (interacts with) Cd209f
275	interacts with	Mir124-2hg (interacts with) Slc43a3	FALSE	interacts with	Mir124-2hg (interacts with) Slc43a3
276	interacts with	Mir124-2hg (interacts with) Phtf2	FALSE	interacts with	Mir124-2hg (interacts with) Phtf2
277	interacts with	Mir124-2hg (interacts with) Gkn3	FALSE	interacts with	Mir124-2hg (interacts with) Gkn3
278	interacts with	Mir124-2hg (interacts with) Ddx59	FALSE	interacts with	Mir124-2hg (interacts with) Ddx59
279	interacts with	Mir124-2hg (interacts with) Oasl1	FALSE	interacts with	Mir124-2hg (interacts with) Oasl1
280	interacts with	Mir124-2hg (interacts with) Fbxo8	FALSE	interacts with	Mir124-2hg (interacts with) Fbxo8
281	interacts with	Mir124-2hg (interacts with) Map4k1	FALSE	interacts with	Mir124-2hg (interacts with) Map4k1
282	interacts with	Mir124-2hg (interacts with) Meig1	FALSE	interacts with	Mir124-2hg (interacts with) Meig1
283	interacts with	Mir124-2hg (interacts with) Smyd5	FALSE	interacts with	Mir124-2hg (interacts with) Smyd5
284	interacts with	Mir124-2hg (interacts with) Fxr1	FALSE	interacts with	Mir124-2hg (interacts with) Fxr1
285	interacts with	Mir124-2hg (interacts with) Elmod2	FALSE	interacts with	Mir124-2hg (interacts with) Elmod2
286	interacts with	Mir124-2hg (interacts with) Muc1	FALSE	interacts with	Mir124-2hg (interacts with) Muc1
287	interacts with	Gm45017 (interacts with) Cd209f	FALSE	interacts with	Gm45017 (interacts with) Cd209f
288	interacts with	Gm45017 (interacts with) Zkscan7	FALSE	interacts with	Gm45017 (interacts with) Zkscan7
289	interacts with	Gm45017 (interacts with) Oasl1	FALSE	interacts with	Gm45017 (interacts with) Oasl1
290	interacts with	Gm45017 (interacts with) Rdh10	FALSE	interacts with	Gm45017 (interacts with) Rdh10
291	interacts with	Gm45017 (interacts with) Cc2d2a	FALSE	interacts with	Gm45017 (interacts with) Cc2d2a
292	interacts with	Gm45017 (interacts with) Il5ra	FALSE	interacts with	Gm45017 (interacts with) Il5ra
293	interacts with	Gm45017 (interacts with) Wnt10a	FALSE	interacts with	Gm45017 (interacts with) Wnt10a
294	interacts with	Gm45017 (interacts with) Kcnmb2	FALSE	interacts with	Gm45017 (interacts with) Kcnmb2
295	interacts with	Gm45017 (interacts with) Krt87	FALSE	interacts with	Gm45017 (interacts with) Krt87
296	interacts with	Gm45017 (interacts with) Muc1	FALSE	interacts with	Gm45017 (interacts with) Muc1
297	interacts with	Gm45017 (interacts with) Rnf133	FALSE	interacts with	Gm45017 (interacts with) Rnf133
298	interacts with	Gm45017 (interacts with) Csnk2a2	FALSE	interacts with	Gm45017 (interacts with) Csnk2a2
299	interacts with	Gm42560 (interacts with) Arnt	FALSE	interacts with	Gm42560 (interacts with) Arnt
300	interacts with	Gm42560 (interacts with) Sftpc	FALSE	interacts with	Gm42560 (interacts with) Sftpc
301	interacts with	Gm42560 (interacts with) Chek2	FALSE	interacts with	Gm42560 (interacts with) Chek2
302	interacts with	Gm42560 (interacts with) Mfsd13a	FALSE	interacts with	Gm42560 (interacts with) Mfsd13a
303	interacts with	Gm42560 (interacts with) Rasal3	FALSE	interacts with	Gm42560 (interacts with) Rasal3
304	interacts with	Gm42560 (interacts with) Ppp4r1	FALSE	interacts with	Gm42560 (interacts with) Ppp4r1
305	interacts with	Gm42560 (interacts with) Zfp976	FALSE	interacts with	Gm42560 (interacts with) Zfp976
306	interacts with	Gm42560 (interacts with) Ctrl	FALSE	interacts with	Gm42560 (interacts with) Ctrl
307	interacts with	Gm42560 (interacts with) Rdh12	FALSE	interacts with	Gm42560 (interacts with) Rdh12
308	interacts with	Gm42560 (interacts with) Rab19	FALSE	interacts with	Gm42560 (interacts with) Rab19
309	interacts with	Gm42560 (interacts with) Neurl2	FALSE	interacts with	Gm42560 (interacts with) Neurl2
310	interacts with	Gm42560 (interacts with) Akr1b10	FALSE	interacts with	Gm42560 (interacts with) Akr1b10
311	interacts with	Gm42560 (interacts with) Pdia5	FALSE	interacts with	Gm42560 (interacts with) Pdia5
312	interacts with	Gm42560 (interacts with) Slc9a9	FALSE	interacts with	Gm42560 (interacts with) Slc9a9
313	interacts with	Gm42560 (interacts with) Eif4ebp1	FALSE	interacts with	Gm42560 (interacts with) Eif4ebp1
314	interacts with	Gm42560 (interacts with) Zfp780b	FALSE	interacts with	Gm42560 (interacts with) Zfp780b
315	interacts with	Gm37571 (interacts with) Rnmt	FALSE	interacts with	Gm37571 (interacts with) Rnmt
316	interacts with	Gm37571 (interacts with) Zkscan7	FALSE	interacts with	Gm37571 (interacts with) Zkscan7
317	interacts with	Gm37571 (interacts with) Zfp442	FALSE	interacts with	Gm37571 (interacts with) Zfp442
318	interacts with	Gm37571 (interacts with) Vamp5	FALSE	interacts with	Gm37571 (interacts with) Vamp5
319	interacts with	Gm37571 (interacts with) Cdc73	FALSE	interacts with	Gm37571 (interacts with) Cdc73
320	interacts with	Gm37571 (interacts with) Chrna1	FALSE	interacts with	Gm37571 (interacts with) Chrna1
321	interacts with	Gm37571 (interacts with) Ripk4	FALSE	interacts with	Gm37571 (interacts with) Ripk4
322	interacts with	Gm37571 (interacts with) Otof	FALSE	interacts with	Gm37571 (interacts with) Otof
323	interacts with	Gm37571 (interacts with) 5-Mar	FALSE	interacts with	Gm37571 (interacts with) 5-Mar
324	interacts with	Gm37571 (interacts with) Wwp2	FALSE	interacts with	Gm37571 (interacts with) Wwp2
325	interacts with	Gm37571 (interacts with) Tmc3	FALSE	interacts with	Gm37571 (interacts with) Tmc3
326	interacts with	Gm37571 (interacts with) Gm3194	FALSE	interacts with	Gm37571 (interacts with) Gm3194
327	interacts with	Gm37571 (interacts with) Rasal3	FALSE	interacts with	Gm37571 (interacts with) Rasal3
328	interacts with	Gm37571 (interacts with) BC048403	FALSE	interacts with	Gm37571 (interacts with) BC048403
329	interacts with	Gm37571 (interacts with) Rdh12	FALSE	interacts with	Gm37571 (interacts with) Rdh12
330	interacts with	Gm37571 (interacts with) Rc3h2	FALSE	interacts with	Gm37571 (interacts with) Rc3h2
331	interacts with	Gm37571 (interacts with) Rbm34	FALSE	interacts with	Gm37571 (interacts with) Rbm34
332	interacts with	Gm37571 (interacts with) 3110062M04Rik	FALSE	interacts with	Gm37571 (interacts with) 3110062M04Rik
333	interacts with	Gm37571 (interacts with) P2rx3	FALSE	interacts with	Gm37571 (interacts with) P2rx3
334	interacts with	Gm37571 (interacts with) Rab19	FALSE	interacts with	Gm37571 (interacts with) Rab19
335	interacts with	Gm37571 (interacts with) Neurl2	FALSE	interacts with	Gm37571 (interacts with) Neurl2
336	interacts with	Gm37571 (interacts with) Akr1b10	FALSE	interacts with	Gm37571 (interacts with) Akr1b10
337	interacts with	Gm37571 (interacts with) Esyt1	FALSE	interacts with	Gm37571 (interacts with) Esyt1
338	interacts with	Gm37571 (interacts with) Slc9a9	FALSE	interacts with	Gm37571 (interacts with) Slc9a9
339	interacts with	Gm37571 (interacts with) Eif4ebp1	FALSE	interacts with	Gm37571 (interacts with) Eif4ebp1
340	interacts with	Gm37571 (interacts with) Pdik1l	FALSE	interacts with	Gm37571 (interacts with) Pdik1l
341	interacts with	Gm37571 (interacts with) Ccdc78	FALSE	interacts with	Gm37571 (interacts with) Ccdc78
342	interacts with	Gm37126 (interacts with) Fgf17	FALSE	interacts with	Gm37126 (interacts with) Fgf17
343	interacts with	Gm37126 (interacts with) Zfp442	FALSE	interacts with	Gm37126 (interacts with) Zfp442
344	interacts with	Gm37126 (interacts with) Drd1	FALSE	interacts with	Gm37126 (interacts with) Drd1
345	interacts with	Gm37126 (interacts with) Zfp991	FALSE	interacts with	Gm37126 (interacts with) Zfp991
346	interacts with	Gm37126 (interacts with) Msh5	FALSE	interacts with	Gm37126 (interacts with) Msh5
347	interacts with	Gm37126 (interacts with) Mrps5	FALSE	interacts with	Gm37126 (interacts with) Mrps5
348	interacts with	Gm37126 (interacts with) Bak1	FALSE	interacts with	Gm37126 (interacts with) Bak1
349	interacts with	Gm37126 (interacts with) Mfsd13a	FALSE	interacts with	Gm37126 (interacts with) Mfsd13a
350	interacts with	Gm37126 (interacts with) Zfp982	FALSE	interacts with	Gm37126 (interacts with) Zfp982
351	interacts with	Gm37126 (interacts with) Ppp4r1	FALSE	interacts with	Gm37126 (interacts with) Ppp4r1
352	interacts with	Gm37126 (interacts with) 2210016L21Rik	FALSE	interacts with	Gm37126 (interacts with) 2210016L21Rik
353	interacts with	Gm37126 (interacts with) Cd160	FALSE	interacts with	Gm37126 (interacts with) Cd160
354	interacts with	Gm37126 (interacts with) Atp7b	FALSE	interacts with	Gm37126 (interacts with) Atp7b
355	interacts with	Gm37126 (interacts with) Rab19	FALSE	interacts with	Gm37126 (interacts with) Rab19
356	interacts with	Gm37126 (interacts with) 2810417H13Rik	FALSE	interacts with	Gm37126 (interacts with) 2810417H13Rik
357	interacts with	Gm37126 (interacts with) Nupr1	FALSE	interacts with	Gm37126 (interacts with) Nupr1
358	interacts with	Gm37126 (interacts with) Slc9a9	FALSE	interacts with	Gm37126 (interacts with) Slc9a9
359	interacts with	Gm37126 (interacts with) Eif4ebp1	FALSE	interacts with	Gm37126 (interacts with) Eif4ebp1
360	interacts with	Gm37126 (interacts with) B3gnt5	FALSE	interacts with	Gm37126 (interacts with) B3gnt5
361	interacts with	Gm32391 (interacts with) Sec61b	FALSE	interacts with	Gm32391 (interacts with) Sec61b
362	interacts with	Gm32391 (interacts with) Gdpd5	FALSE	interacts with	Gm32391 (interacts with) Gdpd5
363	interacts with	Gm32391 (interacts with) Zkscan7	FALSE	interacts with	Gm32391 (interacts with) Zkscan7
364	interacts with	Gm32391 (interacts with) Trmo	FALSE	interacts with	Gm32391 (interacts with) Trmo
365	interacts with	Gm32391 (interacts with) Col5a2	FALSE	interacts with	Gm32391 (interacts with) Col5a2
366	interacts with	Gm32391 (interacts with) Rexo4	FALSE	interacts with	Gm32391 (interacts with) Rexo4
367	interacts with	Gm32391 (interacts with) Rae1	FALSE	interacts with	Gm32391 (interacts with) Rae1
368	interacts with	Gm32391 (interacts with) Vamp5	FALSE	interacts with	Gm32391 (interacts with) Vamp5
369	interacts with	Gm32391 (interacts with) Dennd2d	FALSE	interacts with	Gm32391 (interacts with) Dennd2d
370	interacts with	Gm32391 (interacts with) Cdc73	FALSE	interacts with	Gm32391 (interacts with) Cdc73
371	interacts with	Gm32391 (interacts with) Fbxl12	FALSE	interacts with	Gm32391 (interacts with) Fbxl12
372	interacts with	Gm32391 (interacts with) Ddx31	FALSE	interacts with	Gm32391 (interacts with) Ddx31
373	interacts with	Gm32391 (interacts with) Slc46a2	FALSE	interacts with	Gm32391 (interacts with) Slc46a2
374	interacts with	Gm32391 (interacts with) Muc15	FALSE	interacts with	Gm32391 (interacts with) Muc15
375	interacts with	Gm32391 (interacts with) Mfng	FALSE	interacts with	Gm32391 (interacts with) Mfng
376	interacts with	Gm32391 (interacts with) Coq8a	FALSE	interacts with	Gm32391 (interacts with) Coq8a
377	interacts with	Gm32391 (interacts with) Nudt9	FALSE	interacts with	Gm32391 (interacts with) Nudt9
378	interacts with	Gm32391 (interacts with) Vps37b	FALSE	interacts with	Gm32391 (interacts with) Vps37b
379	interacts with	Gm32391 (interacts with) Rab19	FALSE	interacts with	Gm32391 (interacts with) Rab19
380	interacts with	Gm32391 (interacts with) Fgd2	FALSE	interacts with	Gm32391 (interacts with) Fgd2
381	interacts with	Gm32391 (interacts with) Gtf2ird2	FALSE	interacts with	Gm32391 (interacts with) Gtf2ird2
382	interacts with	Gm32391 (interacts with) Mmrn2	FALSE	interacts with	Gm32391 (interacts with) Mmrn2
383	interacts with	Gm32391 (interacts with) Kcnh5	FALSE	interacts with	Gm32391 (interacts with) Kcnh5
384	interacts with	Gm32391 (interacts with) Rassf7	FALSE	interacts with	Gm32391 (interacts with) Rassf7
385	interacts with	Gm32391 (interacts with) Rnf133	FALSE	interacts with	Gm32391 (interacts with) Rnf133
386	interacts with	Gm32391 (interacts with) Csnk2a2	FALSE	interacts with	Gm32391 (interacts with) Csnk2a2
387	interacts with	Gm2694 (interacts with) Sptssa	FALSE	interacts with	Gm2694 (interacts with) Sptssa
388	interacts with	Gm2694 (interacts with) Trnt1	FALSE	interacts with	Gm2694 (interacts with) Trnt1
389	interacts with	Gm2694 (interacts with) Hrc	FALSE	interacts with	Gm2694 (interacts with) Hrc
390	interacts with	Gm2694 (interacts with) Dnajc25	FALSE	interacts with	Gm2694 (interacts with) Dnajc25
391	interacts with	Gm2694 (interacts with) Usp2	FALSE	interacts with	Gm2694 (interacts with) Usp2
392	interacts with	Gm2694 (interacts with) Asf1a	FALSE	interacts with	Gm2694 (interacts with) Asf1a
393	interacts with	Gm2694 (interacts with) Lyrm7	FALSE	interacts with	Gm2694 (interacts with) Lyrm7
394	interacts with	Gm2694 (interacts with) Ctrl	FALSE	interacts with	Gm2694 (interacts with) Ctrl
395	interacts with	Gm2694 (interacts with) Rdh12	FALSE	interacts with	Gm2694 (interacts with) Rdh12
396	interacts with	Gm2694 (interacts with) Meig1	FALSE	interacts with	Gm2694 (interacts with) Meig1
397	interacts with	Gm2694 (interacts with) Ptp4a1	FALSE	interacts with	Gm2694 (interacts with) Ptp4a1
398	interacts with	Gm2694 (interacts with) Armc6	FALSE	interacts with	Gm2694 (interacts with) Armc6
399	interacts with	Gm2694 (interacts with) Dpy19l1	FALSE	interacts with	Gm2694 (interacts with) Dpy19l1
400	interacts with	Gm2694 (interacts with) Vps37a	FALSE	interacts with	Gm2694 (interacts with) Vps37a
401	interacts with	Gm2694 (interacts with) Zfp128	FALSE	interacts with	Gm2694 (interacts with) Zfp128
402	interacts with	Gm2694 (interacts with) Elmod2	FALSE	interacts with	Gm2694 (interacts with) Elmod2
403	interacts with	Gm2694 (interacts with) Ppid	FALSE	interacts with	Gm2694 (interacts with) Ppid
404	interacts with	Gm2694 (interacts with) Nos2	FALSE	interacts with	Gm2694 (interacts with) Nos2
405	interacts with	Gm26859 (interacts with) Sec61b	FALSE	interacts with	Gm26859 (interacts with) Sec61b
406	interacts with	Gm26859 (interacts with) Zkscan7	FALSE	interacts with	Gm26859 (interacts with) Zkscan7
407	interacts with	Gm26859 (interacts with) Trmo	FALSE	interacts with	Gm26859 (interacts with) Trmo
408	interacts with	Gm26859 (interacts with) Col5a2	FALSE	interacts with	Gm26859 (interacts with) Col5a2
409	interacts with	Gm26859 (interacts with) Dhx32	FALSE	interacts with	Gm26859 (interacts with) Dhx32
410	interacts with	Gm26859 (interacts with) Rexo4	FALSE	interacts with	Gm26859 (interacts with) Rexo4
411	interacts with	Gm26859 (interacts with) Nudt18	FALSE	interacts with	Gm26859 (interacts with) Nudt18
412	interacts with	Gm26859 (interacts with) Rae1	FALSE	interacts with	Gm26859 (interacts with) Rae1
413	interacts with	Gm26859 (interacts with) Vamp5	FALSE	interacts with	Gm26859 (interacts with) Vamp5
414	interacts with	Gm26859 (interacts with) Wdhd1	FALSE	interacts with	Gm26859 (interacts with) Wdhd1
415	interacts with	Gm26859 (interacts with) Dennd2d	FALSE	interacts with	Gm26859 (interacts with) Dennd2d
416	interacts with	Gm26859 (interacts with) Cdc73	FALSE	interacts with	Gm26859 (interacts with) Cdc73
417	interacts with	Gm26859 (interacts with) Fbxl12	FALSE	interacts with	Gm26859 (interacts with) Fbxl12
418	interacts with	Gm26859 (interacts with) Ddx31	FALSE	interacts with	Gm26859 (interacts with) Ddx31
419	interacts with	Gm26859 (interacts with) Slc46a2	FALSE	interacts with	Gm26859 (interacts with) Slc46a2
420	interacts with	Gm26859 (interacts with) Mfng	FALSE	interacts with	Gm26859 (interacts with) Mfng
421	interacts with	Gm26859 (interacts with) Psmf1	FALSE	interacts with	Gm26859 (interacts with) Psmf1
422	interacts with	Gm26859 (interacts with) Wwp2	FALSE	interacts with	Gm26859 (interacts with) Wwp2
423	interacts with	Gm26859 (interacts with) Pcdh7	FALSE	interacts with	Gm26859 (interacts with) Pcdh7
424	interacts with	Gm26859 (interacts with) Zfp346	FALSE	interacts with	Gm26859 (interacts with) Zfp346
425	interacts with	Gm26859 (interacts with) Raver2	FALSE	interacts with	Gm26859 (interacts with) Raver2
426	interacts with	Gm26859 (interacts with) Nudt9	FALSE	interacts with	Gm26859 (interacts with) Nudt9
427	interacts with	Gm26859 (interacts with) Vps37b	FALSE	interacts with	Gm26859 (interacts with) Vps37b
428	interacts with	Gm26859 (interacts with) Rab19	FALSE	interacts with	Gm26859 (interacts with) Rab19
429	interacts with	Gm26859 (interacts with) Sync	FALSE	interacts with	Gm26859 (interacts with) Sync
430	interacts with	Gm26859 (interacts with) Mmrn2	FALSE	interacts with	Gm26859 (interacts with) Mmrn2
431	interacts with	Gm26859 (interacts with) Rnf133	FALSE	interacts with	Gm26859 (interacts with) Rnf133
432	interacts with	Gm26859 (interacts with) Csnk2a2	FALSE	interacts with	Gm26859 (interacts with) Csnk2a2
433	interacts with	Gm26592 (interacts with) Zfp442	FALSE	interacts with	Gm26592 (interacts with) Zfp442
434	interacts with	Gm26592 (interacts with) Vamp5	FALSE	interacts with	Gm26592 (interacts with) Vamp5
435	interacts with	Gm26592 (interacts with) Chrna1	FALSE	interacts with	Gm26592 (interacts with) Chrna1
436	interacts with	Gm26592 (interacts with) Col5a1	FALSE	interacts with	Gm26592 (interacts with) Col5a1
437	interacts with	Gm26592 (interacts with) Svil	FALSE	interacts with	Gm26592 (interacts with) Svil
438	interacts with	Gm26592 (interacts with) Wwp2	FALSE	interacts with	Gm26592 (interacts with) Wwp2
439	interacts with	Gm26592 (interacts with) Rdh10	FALSE	interacts with	Gm26592 (interacts with) Rdh10
440	interacts with	Gm26592 (interacts with) Cc2d2a	FALSE	interacts with	Gm26592 (interacts with) Cc2d2a
441	interacts with	Gm26592 (interacts with) Nfxl1	FALSE	interacts with	Gm26592 (interacts with) Nfxl1
442	interacts with	Gm26592 (interacts with) Rbm34	FALSE	interacts with	Gm26592 (interacts with) Rbm34
443	interacts with	Gm26592 (interacts with) Mgme1	FALSE	interacts with	Gm26592 (interacts with) Mgme1
444	interacts with	Gm26592 (interacts with) Pdik1l	FALSE	interacts with	Gm26592 (interacts with) Pdik1l
445	interacts with	Gm26592 (interacts with) Rnf133	FALSE	interacts with	Gm26592 (interacts with) Rnf133
446	interacts with	Gm16845 (interacts with) Sec61b	FALSE	interacts with	Gm16845 (interacts with) Sec61b
447	interacts with	Gm16845 (interacts with) Zfp641	FALSE	interacts with	Gm16845 (interacts with) Zfp641
448	interacts with	Gm16845 (interacts with) Lrrc55	FALSE	interacts with	Gm16845 (interacts with) Lrrc55
449	interacts with	Gm16845 (interacts with) Fbxl12	FALSE	interacts with	Gm16845 (interacts with) Fbxl12
450	interacts with	Gm16845 (interacts with) Muc15	FALSE	interacts with	Gm16845 (interacts with) Muc15
451	interacts with	Gm16845 (interacts with) Hoga1	FALSE	interacts with	Gm16845 (interacts with) Hoga1
452	interacts with	Gm16845 (interacts with) Coq8a	FALSE	interacts with	Gm16845 (interacts with) Coq8a
453	interacts with	Gm16845 (interacts with) Cntln	FALSE	interacts with	Gm16845 (interacts with) Cntln
454	interacts with	Gm16845 (interacts with) Cd300ld5	FALSE	interacts with	Gm16845 (interacts with) Cd300ld5
455	interacts with	Gm16845 (interacts with) Vps37b	FALSE	interacts with	Gm16845 (interacts with) Vps37b
456	interacts with	Gm16845 (interacts with) Pappa2	FALSE	interacts with	Gm16845 (interacts with) Pappa2
457	interacts with	Gm16845 (interacts with) Il5ra	FALSE	interacts with	Gm16845 (interacts with) Il5ra
458	interacts with	Gm16845 (interacts with) Sema4a	FALSE	interacts with	Gm16845 (interacts with) Sema4a
459	interacts with	Gm16845 (interacts with) Neurl2	FALSE	interacts with	Gm16845 (interacts with) Neurl2
460	interacts with	Gm16845 (interacts with) Fgd2	FALSE	interacts with	Gm16845 (interacts with) Fgd2
461	interacts with	Gm16845 (interacts with) Mrpl38	FALSE	interacts with	Gm16845 (interacts with) Mrpl38
462	interacts with	Gm16845 (interacts with) Krt87	FALSE	interacts with	Gm16845 (interacts with) Krt87
463	interacts with	Gm16845 (interacts with) Kcnh5	FALSE	interacts with	Gm16845 (interacts with) Kcnh5
464	interacts with	Gm16845 (interacts with) Supt20	FALSE	interacts with	Gm16845 (interacts with) Supt20
465	interacts with	Gm16845 (interacts with) Tfap2e	FALSE	interacts with	Gm16845 (interacts with) Tfap2e
466	interacts with	Gm16845 (interacts with) Rassf7	FALSE	interacts with	Gm16845 (interacts with) Rassf7
467	interacts with	Gm16135 (interacts with) Arnt	FALSE	interacts with	Gm16135 (interacts with) Arnt
468	interacts with	Gm16135 (interacts with) Ltbp1	FALSE	interacts with	Gm16135 (interacts with) Ltbp1
469	interacts with	Gm16135 (interacts with) Dbh	FALSE	interacts with	Gm16135 (interacts with) Dbh
470	interacts with	Gm16135 (interacts with) Neurl2	FALSE	interacts with	Gm16135 (interacts with) Neurl2
471	interacts with	Gm16135 (interacts with) C1qtnf9	FALSE	interacts with	Gm16135 (interacts with) C1qtnf9
472	interacts with	Gm16135 (interacts with) Krt87	FALSE	interacts with	Gm16135 (interacts with) Krt87
473	interacts with	Gm16135 (interacts with) Pwwp2a	FALSE	interacts with	Gm16135 (interacts with) Pwwp2a
474	interacts with	Gm16135 (interacts with) Amotl2	FALSE	interacts with	Gm16135 (interacts with) Amotl2
475	interacts with	Gm16135 (interacts with) Tfap2e	FALSE	interacts with	Gm16135 (interacts with) Tfap2e
476	interacts with	Gm15907 (interacts with) Zkscan7	FALSE	interacts with	Gm15907 (interacts with) Zkscan7
477	interacts with	Gm15907 (interacts with) Arnt	FALSE	interacts with	Gm15907 (interacts with) Arnt
478	interacts with	Gm15907 (interacts with) Vamp5	FALSE	interacts with	Gm15907 (interacts with) Vamp5
479	interacts with	Gm15907 (interacts with) Drd1	FALSE	interacts with	Gm15907 (interacts with) Drd1
480	interacts with	Gm15907 (interacts with) Zfp991	FALSE	interacts with	Gm15907 (interacts with) Zfp991
481	interacts with	Gm15907 (interacts with) Msh5	FALSE	interacts with	Gm15907 (interacts with) Msh5
482	interacts with	Gm15907 (interacts with) Mrps5	FALSE	interacts with	Gm15907 (interacts with) Mrps5
483	interacts with	Gm15907 (interacts with) Mfsd13a	FALSE	interacts with	Gm15907 (interacts with) Mfsd13a
484	interacts with	Gm15907 (interacts with) Atad5	FALSE	interacts with	Gm15907 (interacts with) Atad5
485	interacts with	Gm15907 (interacts with) Hectd2	FALSE	interacts with	Gm15907 (interacts with) Hectd2
486	interacts with	Gm15907 (interacts with) Zfp982	FALSE	interacts with	Gm15907 (interacts with) Zfp982
487	interacts with	Gm15907 (interacts with) Ppp4r1	FALSE	interacts with	Gm15907 (interacts with) Ppp4r1
488	interacts with	Gm15907 (interacts with) Ttpa	FALSE	interacts with	Gm15907 (interacts with) Ttpa
489	interacts with	Gm15907 (interacts with) Cabp1	FALSE	interacts with	Gm15907 (interacts with) Cabp1
490	interacts with	Gm15907 (interacts with) Vps37b	FALSE	interacts with	Gm15907 (interacts with) Vps37b
491	interacts with	Gm15907 (interacts with) Rab19	FALSE	interacts with	Gm15907 (interacts with) Rab19
492	interacts with	Gm15907 (interacts with) Esyt3	FALSE	interacts with	Gm15907 (interacts with) Esyt3
493	interacts with	Gm15907 (interacts with) Nupr1	FALSE	interacts with	Gm15907 (interacts with) Nupr1
494	interacts with	Gm15907 (interacts with) Pdia5	FALSE	interacts with	Gm15907 (interacts with) Pdia5
495	interacts with	Gm15907 (interacts with) Eif4ebp1	FALSE	interacts with	Gm15907 (interacts with) Eif4ebp1
496	interacts with	Gm15907 (interacts with) Csnk2a2	FALSE	interacts with	Gm15907 (interacts with) Csnk2a2
497	interacts with	Gm15907 (interacts with) Zfp780b	FALSE	interacts with	Gm15907 (interacts with) Zfp780b
498	interacts with	Gm12930 (interacts with) Zkscan7	FALSE	interacts with	Gm12930 (interacts with) Zkscan7
499	interacts with	Gm12930 (interacts with) Cdc73	FALSE	interacts with	Gm12930 (interacts with) Cdc73
500	interacts with	Gm12930 (interacts with) Fbxl12	FALSE	interacts with	Gm12930 (interacts with) Fbxl12
501	interacts with	Gm12930 (interacts with) 4930562C15Rik	FALSE	interacts with	Gm12930 (interacts with) 4930562C15Rik
502	interacts with	Gm12930 (interacts with) Tspan1	FALSE	interacts with	Gm12930 (interacts with) Tspan1
503	interacts with	Gm12930 (interacts with) Ddx31	FALSE	interacts with	Gm12930 (interacts with) Ddx31
504	interacts with	Gm12930 (interacts with) Ripk4	FALSE	interacts with	Gm12930 (interacts with) Ripk4
505	interacts with	Gm12930 (interacts with) Col5a3	FALSE	interacts with	Gm12930 (interacts with) Col5a3
506	interacts with	Gm12930 (interacts with) Slc25a41	FALSE	interacts with	Gm12930 (interacts with) Slc25a41
507	interacts with	Gm12930 (interacts with) Muc15	FALSE	interacts with	Gm12930 (interacts with) Muc15
508	interacts with	Gm12930 (interacts with) Cntln	FALSE	interacts with	Gm12930 (interacts with) Cntln
509	interacts with	Gm12930 (interacts with) Il5ra	FALSE	interacts with	Gm12930 (interacts with) Il5ra
510	interacts with	Gm12930 (interacts with) Krt87	FALSE	interacts with	Gm12930 (interacts with) Krt87
511	interacts with	Gm12930 (interacts with) Rnf133	FALSE	interacts with	Gm12930 (interacts with) Rnf133
512	interacts with	Gm12930 (interacts with) Il21r	FALSE	interacts with	Gm12930 (interacts with) Il21r
513	interacts with	Gm10851 (interacts with) Sh3tc1	FALSE	interacts with	Gm10851 (interacts with) Sh3tc1
514	interacts with	Gm10851 (interacts with) Hoga1	FALSE	interacts with	Gm10851 (interacts with) Hoga1
515	interacts with	Gm10851 (interacts with) Coq8a	FALSE	interacts with	Gm10851 (interacts with) Coq8a
516	interacts with	Gm10851 (interacts with) Cd300ld5	FALSE	interacts with	Gm10851 (interacts with) Cd300ld5
517	interacts with	Gm10851 (interacts with) Il5ra	FALSE	interacts with	Gm10851 (interacts with) Il5ra
518	interacts with	Gm10851 (interacts with) Wnt10a	FALSE	interacts with	Gm10851 (interacts with) Wnt10a
519	interacts with	Gm10851 (interacts with) Kcnmb2	FALSE	interacts with	Gm10851 (interacts with) Kcnmb2
520	interacts with	Gm10851 (interacts with) Fgd2	FALSE	interacts with	Gm10851 (interacts with) Fgd2
521	interacts with	Gm10851 (interacts with) Krt87	FALSE	interacts with	Gm10851 (interacts with) Krt87
522	interacts with	Gm10851 (interacts with) Rassf7	FALSE	interacts with	Gm10851 (interacts with) Rassf7
523	interacts with	Gm10851 (interacts with) 4930451G09Rik	FALSE	interacts with	Gm10851 (interacts with) 4930451G09Rik
524	interacts with	Gm10851 (interacts with) Rnf133	FALSE	interacts with	Gm10851 (interacts with) Rnf133
525	interacts with	E230029C05Rik (interacts with) Sec61b	FALSE	interacts with	E230029C05Rik (interacts with) Sec61b
526	interacts with	E230029C05Rik (interacts with) Zkscan7	FALSE	interacts with	E230029C05Rik (interacts with) Zkscan7
527	interacts with	E230029C05Rik (interacts with) Trmo	FALSE	interacts with	E230029C05Rik (interacts with) Trmo
528	interacts with	E230029C05Rik (interacts with) Arnt	FALSE	interacts with	E230029C05Rik (interacts with) Arnt
529	interacts with	E230029C05Rik (interacts with) Lrrc55	FALSE	interacts with	E230029C05Rik (interacts with) Lrrc55
530	interacts with	E230029C05Rik (interacts with) Sftpc	FALSE	interacts with	E230029C05Rik (interacts with) Sftpc
531	interacts with	E230029C05Rik (interacts with) Chek2	FALSE	interacts with	E230029C05Rik (interacts with) Chek2
532	interacts with	E230029C05Rik (interacts with) Muc15	FALSE	interacts with	E230029C05Rik (interacts with) Muc15
533	interacts with	E230029C05Rik (interacts with) Coq8a	FALSE	interacts with	E230029C05Rik (interacts with) Coq8a
534	interacts with	E230029C05Rik (interacts with) Cntln	FALSE	interacts with	E230029C05Rik (interacts with) Cntln
535	interacts with	E230029C05Rik (interacts with) Rab34	FALSE	interacts with	E230029C05Rik (interacts with) Rab34
536	interacts with	E230029C05Rik (interacts with) Mlycd	FALSE	interacts with	E230029C05Rik (interacts with) Mlycd
537	interacts with	E230029C05Rik (interacts with) Pappa2	FALSE	interacts with	E230029C05Rik (interacts with) Pappa2
538	interacts with	E230029C05Rik (interacts with) Tmem240	FALSE	interacts with	E230029C05Rik (interacts with) Tmem240
539	interacts with	E230029C05Rik (interacts with) Rab19	FALSE	interacts with	E230029C05Rik (interacts with) Rab19
540	interacts with	E230029C05Rik (interacts with) Neurl2	FALSE	interacts with	E230029C05Rik (interacts with) Neurl2
541	interacts with	E230029C05Rik (interacts with) Tyk2	FALSE	interacts with	E230029C05Rik (interacts with) Tyk2
542	interacts with	E230029C05Rik (interacts with) Supt20	FALSE	interacts with	E230029C05Rik (interacts with) Supt20
543	interacts with	E130307A14Rik (interacts with) Dcbld2	FALSE	interacts with	E130307A14Rik (interacts with) Dcbld2
544	interacts with	E130307A14Rik (interacts with) Cd209f	FALSE	interacts with	E130307A14Rik (interacts with) Cd209f
545	interacts with	E130307A14Rik (interacts with) 1810055G02Rik	FALSE	interacts with	E130307A14Rik (interacts with) 1810055G02Rik
546	interacts with	E130307A14Rik (interacts with) Phtf2	FALSE	interacts with	E130307A14Rik (interacts with) Phtf2
547	interacts with	E130307A14Rik (interacts with) Gkn3	FALSE	interacts with	E130307A14Rik (interacts with) Gkn3
548	interacts with	E130307A14Rik (interacts with) Gna14	FALSE	interacts with	E130307A14Rik (interacts with) Gna14
549	interacts with	E130307A14Rik (interacts with) Aqp9	FALSE	interacts with	E130307A14Rik (interacts with) Aqp9
550	interacts with	E130307A14Rik (interacts with) Oasl1	FALSE	interacts with	E130307A14Rik (interacts with) Oasl1
551	interacts with	E130307A14Rik (interacts with) Coq8a	FALSE	interacts with	E130307A14Rik (interacts with) Coq8a
552	interacts with	E130307A14Rik (interacts with) Rita1	FALSE	interacts with	E130307A14Rik (interacts with) Rita1
553	interacts with	E130307A14Rik (interacts with) Rdh12	FALSE	interacts with	E130307A14Rik (interacts with) Rdh12
554	interacts with	E130307A14Rik (interacts with) Higd1b	FALSE	interacts with	E130307A14Rik (interacts with) Higd1b
555	interacts with	E130307A14Rik (interacts with) Smyd5	FALSE	interacts with	E130307A14Rik (interacts with) Smyd5
556	interacts with	E130307A14Rik (interacts with) Btla	FALSE	interacts with	E130307A14Rik (interacts with) Btla
557	interacts with	E130307A14Rik (interacts with) Rab19	FALSE	interacts with	E130307A14Rik (interacts with) Rab19
558	interacts with	E130307A14Rik (interacts with) Rarres1	FALSE	interacts with	E130307A14Rik (interacts with) Rarres1
559	interacts with	E130307A14Rik (interacts with) Gtf2ird2	FALSE	interacts with	E130307A14Rik (interacts with) Gtf2ird2
560	interacts with	E130307A14Rik (interacts with) Pdia5	FALSE	interacts with	E130307A14Rik (interacts with) Pdia5
561	interacts with	E130307A14Rik (interacts with) Ltb	FALSE	interacts with	E130307A14Rik (interacts with) Ltb
562	interacts with	E130307A14Rik (interacts with) Rgs19	FALSE	interacts with	E130307A14Rik (interacts with) Rgs19
563	interacts with	E130307A14Rik (interacts with) Cbr4	FALSE	interacts with	E130307A14Rik (interacts with) Cbr4
564	interacts with	Dlx6os1 (interacts with) Cd209f	FALSE	interacts with	Dlx6os1 (interacts with) Cd209f
565	interacts with	Dlx6os1 (interacts with) Arnt	FALSE	interacts with	Dlx6os1 (interacts with) Arnt
566	interacts with	Dlx6os1 (interacts with) Cd53	FALSE	interacts with	Dlx6os1 (interacts with) Cd53
567	interacts with	Dlx6os1 (interacts with) Rita1	FALSE	interacts with	Dlx6os1 (interacts with) Rita1
568	interacts with	Dlx6os1 (interacts with) Rdh12	FALSE	interacts with	Dlx6os1 (interacts with) Rdh12
569	interacts with	Dlx6os1 (interacts with) Uchl3	FALSE	interacts with	Dlx6os1 (interacts with) Uchl3
570	interacts with	Dlx6os1 (interacts with) Rnf152	FALSE	interacts with	Dlx6os1 (interacts with) Rnf152
571	interacts with	D930015M05Rik (interacts with) Rnmt	FALSE	interacts with	D930015M05Rik (interacts with) Rnmt
572	interacts with	D930015M05Rik (interacts with) Zkscan7	FALSE	interacts with	D930015M05Rik (interacts with) Zkscan7
573	interacts with	D930015M05Rik (interacts with) Zfp442	FALSE	interacts with	D930015M05Rik (interacts with) Zfp442
574	interacts with	D930015M05Rik (interacts with) Vamp5	FALSE	interacts with	D930015M05Rik (interacts with) Vamp5
575	interacts with	D930015M05Rik (interacts with) Rhbdd3	FALSE	interacts with	D930015M05Rik (interacts with) Rhbdd3
576	interacts with	D930015M05Rik (interacts with) Zfyve16	FALSE	interacts with	D930015M05Rik (interacts with) Zfyve16
577	interacts with	D930015M05Rik (interacts with) Gm3194	FALSE	interacts with	D930015M05Rik (interacts with) Gm3194
578	interacts with	D930015M05Rik (interacts with) BC048403	FALSE	interacts with	D930015M05Rik (interacts with) BC048403
579	interacts with	D930015M05Rik (interacts with) Rdh12	FALSE	interacts with	D930015M05Rik (interacts with) Rdh12
580	interacts with	D930015M05Rik (interacts with) Rc3h2	FALSE	interacts with	D930015M05Rik (interacts with) Rc3h2
581	interacts with	D930015M05Rik (interacts with) Rbm34	FALSE	interacts with	D930015M05Rik (interacts with) Rbm34
582	interacts with	D930015M05Rik (interacts with) 3110062M04Rik	FALSE	interacts with	D930015M05Rik (interacts with) 3110062M04Rik
583	interacts with	D930015M05Rik (interacts with) P2rx3	FALSE	interacts with	D930015M05Rik (interacts with) P2rx3
584	interacts with	D930015M05Rik (interacts with) Rab19	FALSE	interacts with	D930015M05Rik (interacts with) Rab19
585	interacts with	D930015M05Rik (interacts with) Tradd	FALSE	interacts with	D930015M05Rik (interacts with) Tradd
586	interacts with	D930015M05Rik (interacts with) Esyt1	FALSE	interacts with	D930015M05Rik (interacts with) Esyt1
587	interacts with	D930015M05Rik (interacts with) Slc9a9	FALSE	interacts with	D930015M05Rik (interacts with) Slc9a9
588	interacts with	D930015M05Rik (interacts with) Eif4ebp1	FALSE	interacts with	D930015M05Rik (interacts with) Eif4ebp1
589	interacts with	D930015M05Rik (interacts with) Tnrc6c	FALSE	interacts with	D930015M05Rik (interacts with) Tnrc6c
590	interacts with	D630014O11Rik (interacts with) Zkscan7	FALSE	interacts with	D630014O11Rik (interacts with) Zkscan7
591	interacts with	D630014O11Rik (interacts with) Chrna1	FALSE	interacts with	D630014O11Rik (interacts with) Chrna1
592	interacts with	D630014O11Rik (interacts with) Rdh10	FALSE	interacts with	D630014O11Rik (interacts with) Rdh10
593	interacts with	D630014O11Rik (interacts with) Rdh12	FALSE	interacts with	D630014O11Rik (interacts with) Rdh12
594	interacts with	D630014O11Rik (interacts with) Mlycd	FALSE	interacts with	D630014O11Rik (interacts with) Mlycd
595	interacts with	D630014O11Rik (interacts with) 3110062M04Rik	FALSE	interacts with	D630014O11Rik (interacts with) 3110062M04Rik
596	interacts with	D630014O11Rik (interacts with) Rab19	FALSE	interacts with	D630014O11Rik (interacts with) Rab19
597	interacts with	D630014O11Rik (interacts with) Slc9a9	FALSE	interacts with	D630014O11Rik (interacts with) Slc9a9
598	interacts with	D630014O11Rik (interacts with) Eif4ebp1	FALSE	interacts with	D630014O11Rik (interacts with) Eif4ebp1
599	interacts with	D630014O11Rik (interacts with) Rnf133	FALSE	interacts with	D630014O11Rik (interacts with) Rnf133
600	interacts with	9630013K17Rik (interacts with) Lsm5	FALSE	interacts with	9630013K17Rik (interacts with) Lsm5
601	interacts with	9630013K17Rik (interacts with) Arnt	FALSE	interacts with	9630013K17Rik (interacts with) Arnt
602	interacts with	9630013K17Rik (interacts with) Mrps5	FALSE	interacts with	9630013K17Rik (interacts with) Mrps5
603	interacts with	9630013K17Rik (interacts with) Atad5	FALSE	interacts with	9630013K17Rik (interacts with) Atad5
604	interacts with	9630013K17Rik (interacts with) Rapgef3	FALSE	interacts with	9630013K17Rik (interacts with) Rapgef3
605	interacts with	9630013K17Rik (interacts with) Rasal3	FALSE	interacts with	9630013K17Rik (interacts with) Rasal3
606	interacts with	9630013K17Rik (interacts with) Ttpa	FALSE	interacts with	9630013K17Rik (interacts with) Ttpa
607	interacts with	9630013K17Rik (interacts with) Zfp958	FALSE	interacts with	9630013K17Rik (interacts with) Zfp958
608	interacts with	9630013K17Rik (interacts with) Cabp1	FALSE	interacts with	9630013K17Rik (interacts with) Cabp1
609	interacts with	9630013K17Rik (interacts with) Ctrl	FALSE	interacts with	9630013K17Rik (interacts with) Ctrl
610	interacts with	9630013K17Rik (interacts with) Armc6	FALSE	interacts with	9630013K17Rik (interacts with) Armc6
611	interacts with	9630013K17Rik (interacts with) Rab19	FALSE	interacts with	9630013K17Rik (interacts with) Rab19
612	interacts with	9630013K17Rik (interacts with) Akr1b10	FALSE	interacts with	9630013K17Rik (interacts with) Akr1b10
613	interacts with	9630013K17Rik (interacts with) Pdia5	FALSE	interacts with	9630013K17Rik (interacts with) Pdia5
614	interacts with	9630013K17Rik (interacts with) Eif4ebp1	FALSE	interacts with	9630013K17Rik (interacts with) Eif4ebp1
615	interacts with	9630013K17Rik (interacts with) Zfp780b	FALSE	interacts with	9630013K17Rik (interacts with) Zfp780b
616	interacts with	4930481A15Rik (interacts with) Cd209f	FALSE	interacts with	4930481A15Rik (interacts with) Cd209f
617	interacts with	4930481A15Rik (interacts with) Arnt	FALSE	interacts with	4930481A15Rik (interacts with) Arnt
618	interacts with	4930481A15Rik (interacts with) Oasl1	FALSE	interacts with	4930481A15Rik (interacts with) Oasl1
619	interacts with	4930481A15Rik (interacts with) Rita1	FALSE	interacts with	4930481A15Rik (interacts with) Rita1
620	interacts with	4930481A15Rik (interacts with) Rdh12	FALSE	interacts with	4930481A15Rik (interacts with) Rdh12
621	interacts with	4930481A15Rik (interacts with) Rab19	FALSE	interacts with	4930481A15Rik (interacts with) Rab19
622	interacts with	4930481A15Rik (interacts with) Uchl3	FALSE	interacts with	4930481A15Rik (interacts with) Uchl3
623	interacts with	4930481A15Rik (interacts with) Rnf152	FALSE	interacts with	4930481A15Rik (interacts with) Rnf152
624	interacts with	4631405J19Rik (interacts with) Lsm5	FALSE	interacts with	4631405J19Rik (interacts with) Lsm5
625	interacts with	4631405J19Rik (interacts with) Arnt	FALSE	interacts with	4631405J19Rik (interacts with) Arnt
626	interacts with	4631405J19Rik (interacts with) Zfp991	FALSE	interacts with	4631405J19Rik (interacts with) Zfp991
627	interacts with	4631405J19Rik (interacts with) Mfsd13a	FALSE	interacts with	4631405J19Rik (interacts with) Mfsd13a
628	interacts with	4631405J19Rik (interacts with) Polr2h	FALSE	interacts with	4631405J19Rik (interacts with) Polr2h
629	interacts with	4631405J19Rik (interacts with) Ppp4r1	FALSE	interacts with	4631405J19Rik (interacts with) Ppp4r1
630	interacts with	4631405J19Rik (interacts with) Zfp976	FALSE	interacts with	4631405J19Rik (interacts with) Zfp976
631	interacts with	4631405J19Rik (interacts with) Ctrl	FALSE	interacts with	4631405J19Rik (interacts with) Ctrl
632	interacts with	4631405J19Rik (interacts with) Rdh12	FALSE	interacts with	4631405J19Rik (interacts with) Rdh12
633	interacts with	4631405J19Rik (interacts with) Atp4a	FALSE	interacts with	4631405J19Rik (interacts with) Atp4a
634	interacts with	4631405J19Rik (interacts with) Rab19	FALSE	interacts with	4631405J19Rik (interacts with) Rab19
635	interacts with	4631405J19Rik (interacts with) Esyt3	FALSE	interacts with	4631405J19Rik (interacts with) Esyt3
636	interacts with	4631405J19Rik (interacts with) Pdia5	FALSE	interacts with	4631405J19Rik (interacts with) Pdia5
637	interacts with	4631405J19Rik (interacts with) Zfp780b	FALSE	interacts with	4631405J19Rik (interacts with) Zfp780b
638	interacts with	2310014F06Rik (interacts with) Scn9a	FALSE	interacts with	2310014F06Rik (interacts with) Scn9a
639	interacts with	2310014F06Rik (interacts with) Fbxl12	FALSE	interacts with	2310014F06Rik (interacts with) Fbxl12
640	interacts with	2310014F06Rik (interacts with) Snrpe	FALSE	interacts with	2310014F06Rik (interacts with) Snrpe
641	interacts with	2310014F06Rik (interacts with) Slc46a2	FALSE	interacts with	2310014F06Rik (interacts with) Slc46a2
642	interacts with	2310014F06Rik (interacts with) Mfng	FALSE	interacts with	2310014F06Rik (interacts with) Mfng
643	interacts with	2310014F06Rik (interacts with) Hoga1	FALSE	interacts with	2310014F06Rik (interacts with) Hoga1
644	interacts with	2310014F06Rik (interacts with) Coq8a	FALSE	interacts with	2310014F06Rik (interacts with) Coq8a
645	interacts with	2310014F06Rik (interacts with) Wnt10a	FALSE	interacts with	2310014F06Rik (interacts with) Wnt10a
646	interacts with	2310014F06Rik (interacts with) Fgd2	FALSE	interacts with	2310014F06Rik (interacts with) Fgd2
647	interacts with	2310014F06Rik (interacts with) Krt87	FALSE	interacts with	2310014F06Rik (interacts with) Krt87
648	interacts with	2310014F06Rik (interacts with) Gtf2ird2	FALSE	interacts with	2310014F06Rik (interacts with) Gtf2ird2
649	interacts with	2310014F06Rik (interacts with) Rassf7	FALSE	interacts with	2310014F06Rik (interacts with) Rassf7
650	interacts with	2310014F06Rik (interacts with) 4930451G09Rik	FALSE	interacts with	2310014F06Rik (interacts with) 4930451G09Rik
651	interacts with	2310014F06Rik (interacts with) Rnf133	FALSE	interacts with	2310014F06Rik (interacts with) Rnf133
652	interacts with	2310014F06Rik (interacts with) Csnk2a2	FALSE	interacts with	2310014F06Rik (interacts with) Csnk2a2
653	interacts with	1700109K24Rik (interacts with) Tcf7l1	FALSE	interacts with	1700109K24Rik (interacts with) Tcf7l1
654	interacts with	1700109K24Rik (interacts with) Cd209f	FALSE	interacts with	1700109K24Rik (interacts with) Cd209f
655	interacts with	1700109K24Rik (interacts with) Cd53	FALSE	interacts with	1700109K24Rik (interacts with) Cd53
656	interacts with	1700109K24Rik (interacts with) Cc2d2a	FALSE	interacts with	1700109K24Rik (interacts with) Cc2d2a
657	interacts with	1700109K24Rik (interacts with) Ttpa	FALSE	interacts with	1700109K24Rik (interacts with) Ttpa
658	interacts with	1700109K24Rik (interacts with) Rnf217	FALSE	interacts with	1700109K24Rik (interacts with) Rnf217
659	interacts with	1700109K24Rik (interacts with) Art3	FALSE	interacts with	1700109K24Rik (interacts with) Art3
660	interacts with	1700109K24Rik (interacts with) Papd5	FALSE	interacts with	1700109K24Rik (interacts with) Papd5
661	interacts with	1700109K24Rik (interacts with) Fxr1	FALSE	interacts with	1700109K24Rik (interacts with) Fxr1
662	interacts with	1700109K24Rik (interacts with) Ahr	FALSE	interacts with	1700109K24Rik (interacts with) Ahr
663	interacts with	1110018N20Rik (interacts with) Cd209f	FALSE	interacts with	1110018N20Rik (interacts with) Cd209f
664	interacts with	1110018N20Rik (interacts with) Coq8a	FALSE	interacts with	1110018N20Rik (interacts with) Coq8a
665	interacts with	1110018N20Rik (interacts with) Il5ra	FALSE	interacts with	1110018N20Rik (interacts with) Il5ra
666	interacts with	1110018N20Rik (interacts with) Wnt10a	FALSE	interacts with	1110018N20Rik (interacts with) Wnt10a
667	interacts with	1110018N20Rik (interacts with) Kcnmb2	FALSE	interacts with	1110018N20Rik (interacts with) Kcnmb2
668	interacts with	1110018N20Rik (interacts with) Fgd2	FALSE	interacts with	1110018N20Rik (interacts with) Fgd2
669	interacts with	1110018N20Rik (interacts with) Krt87	FALSE	interacts with	1110018N20Rik (interacts with) Krt87
670	interacts with	1110018N20Rik (interacts with) 4930451G09Rik	FALSE	interacts with	1110018N20Rik (interacts with) 4930451G09Rik
671	interacts with	1110018N20Rik (interacts with) Rnf133	FALSE	interacts with	1110018N20Rik (interacts with) Rnf133
672	interacts with	1110018N20Rik (interacts with) Csnk2a2	FALSE	interacts with	1110018N20Rik (interacts with) Csnk2a2
